# Supplementary material for: Characterization of Ligand-Receptor Pair in Bladder Cancer Develops a Validated Scoring Model for Prognosis and Treatment Response
Source: Front Cell Dev Biol. 2022 Jun 17;10:915798. doi: 10.3389/fcell.2022.915798 (PMC9247554; doi:10.3389/fcell.2022.915798)
Supplement: Supplementary file 6 [file DataSheet1.XLSX]

## Sheet: Sheet1
Table S1. All Ligand Receptor (LR) pairs
Ligand gene symbol	Ligand HGNC ID	Ligand location	Receptor gene symbol	Receptor HGNC ID	PMID support
A2M	HGNC:7	secreted	LRP1	HGNC:6692	1702392, 10652313, 12194978
AANAT	HGNC:19	secreted	MTNR1A	HGNC:7463	12943195
AANAT	HGNC:19	secreted	MTNR1B	HGNC:7464	12943195
ACE	HGNC:2707	plasma membrane; secreted	BDKRB2	HGNC:1030	10748135
ADAM10	HGNC:188	plasma membrane	EPHA3	HGNC:3387	16239146
ADAM11	HGNC:189	plasma membrane	ITGA4	HGNC:6140	28913673
ADAM12	HGNC:190	plasma membrane	ITGA9	HGNC:6145	10944520
ADAM12	HGNC:190	plasma membrane	ITGB1	HGNC:6153	10944520
ADAM12	HGNC:190	plasma membrane	SDC4	HGNC:10661	12509413
ADAM15	HGNC:193	plasma membrane	ITGA5	HGNC:6141	9914169, 9516430
ADAM15	HGNC:193	plasma membrane	ITGA9	HGNC:6145	10944520
ADAM15	HGNC:193	plasma membrane	ITGAV	HGNC:6150	9914169
ADAM15	HGNC:193	plasma membrane	ITGB1	HGNC:6153	9914169, 10944520
ADAM15	HGNC:193	plasma membrane	ITGB3	HGNC:6156	9516430
ADAM17	HGNC:195	plasma membrane	ITGA5	HGNC:6141	14970227
ADAM17	HGNC:195	plasma membrane	ITGB1	HGNC:6153	14970227
ADAM17	HGNC:195	plasma membrane	NOTCH1	HGNC:7881	10882063, 9620803
ADAM2	HGNC:198	plasma membrane	ITGA6	HGNC:6142	9889149
ADAM2	HGNC:198	plasma membrane	ITGA9	HGNC:6145	21060781
ADAM2	HGNC:198	plasma membrane	ITGB1	HGNC:6153	9889149
ADAM2	HGNC:198	plasma membrane	ITGB7	HGNC:6162	21060781
ADAM23	HGNC:202	plasma membrane	ITGA4	HGNC:6140	28913673
ADAM23	HGNC:202	plasma membrane	ITGA5	HGNC:6141	10749942
ADAM23	HGNC:202	plasma membrane	ITGB3	HGNC:6156	10749942
ADAM28	HGNC:206	plasma membrane	ITGA4	HGNC:6140	11724793
ADAM29	HGNC:207	plasma membrane	ITGA4	HGNC:6140	28913673
ADAM7	HGNC:214	plasma membrane	ITGA4	HGNC:6140	15504110
ADAM7	HGNC:214	plasma membrane	ITGB7	HGNC:6162	15504110
ADAM9	HGNC:216	plasma membrane	ITGA3	HGNC:6139	15361064
ADAM9	HGNC:216	plasma membrane	ITGA6	HGNC:6142	10825303, 15361064
ADAM9	HGNC:216	plasma membrane	ITGAV	HGNC:6150	11162558, 15361064
ADAM9	HGNC:216	plasma membrane	ITGB1	HGNC:6153	10825303
ADAM9	HGNC:216	plasma membrane	ITGB5	HGNC:6160	11162558
ADCYAP1	HGNC:241	secreted	ADCYAP1R1	HGNC:242	10100920, 8703026, 10583729, 16930633, 11931347, 10583729, 8253796
ADCYAP1	HGNC:241	secreted	SCTR	HGNC:10608	1335692
ADCYAP1	HGNC:241	secreted	VIPR1	HGNC:12694	11897681, 9928018, 11931347, 16930633, 8791009, 12429744
ADCYAP1	HGNC:241	secreted	VIPR2	HGNC:12695	16930633, 11978642, 9928018, 11931347, 8146174
ADGRB1	HGNC:943	plasma membrane	RTN4R	HGNC:18601	30477585
ADGRB1	HGNC:943	plasma membrane	RTN4RL1	HGNC:21329	30477585
ADGRB1	HGNC:943	plasma membrane	RTN4RL2	HGNC:23053	30477585
ADGRE5	HGNC:1711	plasma membrane	CD55	HGNC:2665	23447688
ADIPOQ	HGNC:13633	secreted	ADIPOR1	HGNC:24040	12802337
ADIPOQ	HGNC:13633	secreted	ADIPOR2	HGNC:24041	12802337, 12802337
ADM	HGNC:259	secreted	CALCR	HGNC:1440	15692146, 12565884
ADM	HGNC:259	secreted	CALCRL	HGNC:16709	9620797, 9620797
ADM	HGNC:259	secreted	MRGPRX2	HGNC:17983	16111673, 15823563
ADM	HGNC:259	secreted	RAMP2	HGNC:9844	9620797
ADM	HGNC:259	secreted	RAMP3	HGNC:9845	30139742
ADM2	HGNC:28898	secreted	CALCR	HGNC:1440	15692146
ADM2	HGNC:28898	secreted	CALCRL	HGNC:16709	14615490
ADM2	HGNC:28898	secreted	RAMP1	HGNC:9843	12684503
ADM2	HGNC:28898	secreted	RAMP2	HGNC:9844	30139743
ADM2	HGNC:28898	secreted	RAMP3	HGNC:9845	30139742
AFDN	HGNC:7137	plasma membrane	EPHA7	HGNC:3390	9707552
AFDN	HGNC:7137	plasma membrane	EPHB2	HGNC:3393	9707552
AFDN	HGNC:7137	plasma membrane	EPHB3	HGNC:3394	9707552
AFDN	HGNC:7137	plasma membrane	EPHB6	HGNC:3396	9707552
AFDN	HGNC:7137	plasma membrane	F11R	HGNC:14685	10856295
AFDN	HGNC:7137	plasma membrane	NECTIN1	HGNC:9706	10225955, 10617658
AFDN	HGNC:7137	plasma membrane	NECTIN2	HGNC:9707	10225955
AFDN	HGNC:7137	plasma membrane	NECTIN3	HGNC:17664	10744716, 11024295
AFDN	HGNC:7137	plasma membrane	NECTIN4	HGNC:19688	11544254
AGRN	HGNC:329	secreted	ATP1A3	HGNC:801	16630822
AGRN	HGNC:329	secreted	DAG1	HGNC:2666	7531888
AGRN	HGNC:329	secreted	LRP4	HGNC:6696	18848351
AGRN	HGNC:329	secreted	MUSK	HGNC:7525	8653787
AGRP	HGNC:330	secreted	MC3R	HGNC:6931	9311920, 9819197, 9893984, 11747427
AGRP	HGNC:330	secreted	MC4R	HGNC:6932	9311920, 9299416, 10318826, 11747427, 12815165
AGRP	HGNC:330	secreted	MC5R	HGNC:6933	9892020, 9892020
AGRP	HGNC:330	secreted	SDC3	HGNC:10660	11461706
AGT	HGNC:333	secreted	AGTR1	HGNC:336	10993080, 15930094, 21464395, 10193788, 12006574, 15930094
AGT	HGNC:333	secreted	AGTR2	HGNC:338	8315512, 8185599, 17138938, 21464395, 2775266, 7850406, 8242249, 8185599
AGT	HGNC:333	secreted	LRP2	HGNC:6694	15467006
AGT	HGNC:333	secreted	MAS1	HGNC:6899	12829792, 12829792
AHSG	HGNC:349	secreted	INSR	HGNC:6091	7906861
ALB	HGNC:399	secreted	LRP2	HGNC:6694	11158855, 8898021
ALCAM	HGNC:400	plasma membrane	CD6	HGNC:1691	23602662
ALCAM	HGNC:400	plasma membrane	CHL1	HGNC:1939	31300520
ALCAM	HGNC:400	plasma membrane	L1CAM	HGNC:6470	31300520
ALCAM	HGNC:400	plasma membrane	NRP1	HGNC:8004	31300520
ALKAL1	HGNC:33775	secreted	ALK	HGNC:427	26630010
ALKAL1	HGNC:33775	secreted	LTK	HGNC:6721	26630010
ALKAL2	HGNC:27683	secreted	ALK	HGNC:427	26630010
ALKAL2	HGNC:27683	secreted	LTK	HGNC:6721	26630010
AMBN	HGNC:452	secreted	CD63	HGNC:1692	17708745, 21149578
AMELX	HGNC:461	secreted	CD63	HGNC:1692	17708745
AMELX	HGNC:461	secreted	LAMP1	HGNC:6499	20382373
AMELX	HGNC:461	secreted	LAMP2	HGNC:6501	17708745
AMELY	HGNC:462	secreted	CD63	HGNC:1692	17708745
AMELY	HGNC:462	secreted	LAMP1	HGNC:6499	20382373
AMELY	HGNC:462	secreted	LAMP2	HGNC:6501	17708745
AMH	HGNC:464	secreted	ACVR1	HGNC:171	14656470
AMH	HGNC:464	secreted	AMHR2	HGNC:465	7997230, 8889695
AMH	HGNC:464	secreted	EGFR	HGNC:3236	8596488
ANG	HGNC:483	secreted	PLXNB2	HGNC:9104	29100074
ANGPT1	HGNC:484	secreted	ITGA5	HGNC:6141	15781448
ANGPT1	HGNC:484	secreted	ITGB1	HGNC:6153	19379779, 15690488
ANGPT1	HGNC:484	secreted	TEK	HGNC:11724	8980223, 9723709, 8980223, 12427764, 8980224
ANGPT1	HGNC:484	secreted	TIE1	HGNC:11809	11172728
ANGPT2	HGNC:485	secreted	TEK	HGNC:11724	9204896, 9723709
ANGPT2	HGNC:485	secreted	TIE1	HGNC:11809	27548530
ANGPT4	HGNC:487	secreted	TEK	HGNC:11724	10051567, 15284220
ANGPTL1	HGNC:489	secreted	TEK	HGNC:11724	10051567
ANGPTL2	HGNC:490	secreted	ITGA5	HGNC:6141	29074299
ANGPTL2	HGNC:490	secreted	ITGB1	HGNC:6153	29074299
ANGPTL2	HGNC:490	secreted	LILRB2	HGNC:6606	26056041
ANGPTL3	HGNC:491	secreted	ITGA5	HGNC:6141	11877390
ANGPTL3	HGNC:491	secreted	ITGAV	HGNC:6150	11877390
ANGPTL3	HGNC:491	secreted	ITGB3	HGNC:6156	11877390
ANOS1	HGNC:6211	secreted	FGFR1	HGNC:3688	19696444
ANOS1	HGNC:6211	secreted	SDC2	HGNC:10659	8832397
ANPEP	HGNC:500	plasma membrane	SELE	HGNC:10718	29777742
ANXA1	HGNC:533	plasma membrane; secreted	DYSF	HGNC:3097	14506282
ANXA1	HGNC:533	plasma membrane; secreted	EGFR	HGNC:3236	15581623
ANXA1	HGNC:533	plasma membrane; secreted	FPR1	HGNC:3826	10882119, 10882119, 12560218, 10882119
ANXA1	HGNC:533	plasma membrane; secreted	FPR2	HGNC:3827	12368905, 10882119, 12560218, 16278303
ANXA1	HGNC:533	plasma membrane; secreted	FPR3	HGNC:3828	15187149
ANXA2	HGNC:537	plasma membrane; secreted	ROBO4	HGNC:17985	29786451
ANXA2	HGNC:537	plasma membrane; secreted	TLR2	HGNC:11848	26885373
APELA	HGNC:48925	secreted	APLNR	HGNC:339	25639753, 28137936, 26611206
APLN	HGNC:16665	secreted	APLNR	HGNC:339	10617103, 9792798, 12603839, 15341513, 10777510, 12939143, 11336787, 12603839
APOB	HGNC:603	secreted	ENO1	HGNC:3350	29997113
APOB	HGNC:603	secreted	LDLR	HGNC:6547	11327878, 12031600
APOB	HGNC:603	secreted	LRP2	HGNC:6694	10330424
APOB	HGNC:603	secreted	LSR	HGNC:29572	7615497
APOB	HGNC:603	secreted	OLR1	HGNC:8133	9763524
APOD	HGNC:612	secreted	LEPR	HGNC:6554	11344130
APOE	HGNC:613	secreted	LDLR	HGNC:6547	11327878, 12036962
APOE	HGNC:613	secreted	LRP1	HGNC:6692	2779654, 22622580
APOE	HGNC:613	secreted	LRP2	HGNC:6694	1464627
APOE	HGNC:613	secreted	LRP5	HGNC:6697	9832610)
APOE	HGNC:613	secreted	LRP8	HGNC:6700	12950167, 12167620, 12950167
APOE	HGNC:613	secreted	SCARB1	HGNC:1664	12138091
APOE	HGNC:613	secreted	SORL1	HGNC:11185	11294867
APOE	HGNC:613	secreted	VLDLR	HGNC:12698	12870663, 12167620
APP	HGNC:620	plasma membrane; secreted	CAV1	HGNC:1527	9553108
APP	HGNC:620	plasma membrane; secreted	CD74	HGNC:1697	19849849
APP	HGNC:620	plasma membrane; secreted	FPR2	HGNC:3827	11316806, 11160457
APP	HGNC:620	plasma membrane; secreted	GPC1	HGNC:4449	15084524
APP	HGNC:620	plasma membrane; secreted	LRP1	HGNC:6692	12212791, 7543026
APP	HGNC:620	plasma membrane; secreted	NCSTN	HGNC:17091	10993067
APP	HGNC:620	plasma membrane; secreted	TNFRSF21	HGNC:13469	19225519
AREG	HGNC:651	secreted	EGFR	HGNC:3236	2466334, 10085134
AREG	HGNC:651	secreted	ERBB3	HGNC:3431	8702723
ARF1	HGNC:652	plasma membrane	CHRM3	HGNC:1952	12799371
ARF1	HGNC:652	plasma membrane	INSR	HGNC:6091	9197239
ARF1	HGNC:652	plasma membrane	PLD2	HGNC:9068	12519790, 10801846
ARTN	HGNC:727	secreted	GFRA1	HGNC:4243	9883723
ARTN	HGNC:727	secreted	GFRA3	HGNC:4245	9883723, 9883723
ARTN	HGNC:727	secreted	RET	HGNC:9967	9883723
ASIP	HGNC:745	secreted	ATRN	HGNC:885	11137996
ASIP	HGNC:745	secreted	F11R	HGNC:14685	11447115
ASIP	HGNC:745	secreted	MC1R	HGNC:6929	12851328, 9058374
ASIP	HGNC:745	secreted	MC2R	HGNC:6930	9058374
ASIP	HGNC:745	secreted	MC3R	HGNC:6931	9058374
ASIP	HGNC:745	secreted	MC4R	HGNC:6932	9058374
ASIP	HGNC:745	secreted	MC5R	HGNC:6933	9058374
AVP	HGNC:894	secreted	AVPR1A	HGNC:895	1560825, 8106369, 8106369, 9884074, 9334232, 10780976, 9322919, 12446593, 9459574, 15084136, 9264324, 10866830, 9864265, 10519430, 8106369
AVP	HGNC:894	secreted	AVPR1B	HGNC:896	7929452, 9884074, 10780976, 9322919, 12446593, 9459574, 15084136, 9264324, 9864265, 10519430, 16158071, 7929452
AVP	HGNC:894	secreted	AVPR2	HGNC:897	11857925, 9884074, 10780976, 9322919, 12446593, 9459574, 15084136, 9264324, 9864265, 10519430, 7774575, 11012895, 11857925
AVP	HGNC:894	secreted	OXTR	HGNC:8529	12446593, 15084136, 10519430, 7774575, 11337500, 16158071, 7475979, 8955347, 7921229
AZGP1	HGNC:910	secreted	ITGAV	HGNC:6150	9813179
B2M	HGNC:914	secreted	CD1A	HGNC:1634	12833155
B2M	HGNC:914	secreted	CD1B	HGNC:1635	12118248
B2M	HGNC:914	secreted	HLA-F	HGNC:4963	11169396
B2M	HGNC:914	secreted	LILRB1	HGNC:6605	12897781
BAG6	HGNC:13919	secreted	NCR3	HGNC:19077	18055229, 18852879, 24133212
BDNF	HGNC:1033	secreted	NGFR	HGNC:7809	25354496
BDNF	HGNC:1033	secreted	NTRK2	HGNC:8032	7644540, 9312147
BDNF	HGNC:1033	secreted	SORT1	HGNC:11186	15987945
BGN	HGNC:1044	secreted	FGFR3	HGNC:3690	25260943
BGN	HGNC:1044	secreted	TLR2	HGNC:11848	16025156
BGN	HGNC:1044	secreted	TLR4	HGNC:11850	16025156
BMP10	HGNC:20869	secreted	ACVR2A	HGNC:173	16049014
BMP10	HGNC:20869	secreted	ACVRL1	HGNC:175	17068149
BMP10	HGNC:20869	secreted	BMPR1A	HGNC:1076	16049014
BMP10	HGNC:20869	secreted	BMPR1B	HGNC:1077	16049014
BMP10	HGNC:20869	secreted	BMPR2	HGNC:1078	16049014
BMP10	HGNC:20869	secreted	ENG	HGNC:3349	21737454
BMP15	HGNC:1068	secreted	ACVR2A	HGNC:173	2419820
BMP15	HGNC:1068	secreted	BMPR1A	HGNC:1076	2419820
BMP15	HGNC:1068	secreted	BMPR1B	HGNC:1077	12044914, 12419820
BMP15	HGNC:1068	secreted	BMPR2	HGNC:1078	12419820
BMP2	HGNC:1069	secreted	ACVR2A	HGNC:173	21702718
BMP2	HGNC:1069	secreted	ACVR2B	HGNC:174	28977600
BMP2	HGNC:1069	secreted	BMPR1A	HGNC:1076	12700180, 11263668, 10881198, 10692589, 15064755
BMP2	HGNC:1069	secreted	BMPR1B	HGNC:1077	12700180, 7811286, 9872992, 15064755
BMP2	HGNC:1069	secreted	BMPR2	HGNC:1078	11263668, 10880444
BMP2	HGNC:1069	secreted	ENG	HGNC:3349	9872992
BMP2	HGNC:1069	secreted	HJV	HGNC:4887	18287331
BMP2	HGNC:1069	secreted	RGMB	HGNC:26896	15671031
BMP3	HGNC:1070	secreted	ACVR2B	HGNC:174	22074949
BMP4	HGNC:1071	secreted	BMPR1A	HGNC:1076	8006002, 11241215, 8702914, 7644468
BMP4	HGNC:1071	secreted	BMPR1B	HGNC:1077	8006002, 11282024, 8702914, 7811286
BMP4	HGNC:1071	secreted	BMPR2	HGNC:1078	7673243, 7644468, 8702914
BMP4	HGNC:1071	secreted	CFC1	HGNC:18292	28126904
BMP4	HGNC:1071	secreted	RGMB	HGNC:26896	15671031
BMP5	HGNC:1072	secreted	HJV	HGNC:4887	23029472
BMP6	HGNC:1073	secreted	ACVR1	HGNC:171	12297674
BMP6	HGNC:1073	secreted	ACVR2A	HGNC:173	10504300
BMP6	HGNC:1073	secreted	BMPR1A	HGNC:1076	12297674, 10504300, 11401330
BMP6	HGNC:1073	secreted	BMPR1B	HGNC:1077	10504300, 11401330
BMP6	HGNC:1073	secreted	BMPR2	HGNC:1078	10504300
BMP6	HGNC:1073	secreted	HJV	HGNC:4887	23029472
BMP7	HGNC:1074	secreted	ACVR1	HGNC:171	12297674, 8006002
BMP7	HGNC:1074	secreted	ACVR2A	HGNC:173	7790373, 9748228, 12667445
BMP7	HGNC:1074	secreted	ACVR2B	HGNC:174	9748228
BMP7	HGNC:1074	secreted	BMPR1A	HGNC:1076	12297674, 7791754, 8605097
BMP7	HGNC:1074	secreted	BMPR1B	HGNC:1077	10631182, 8605097
BMP7	HGNC:1074	secreted	BMPR2	HGNC:1078	7791754
BMP7	HGNC:1074	secreted	ENG	HGNC:3349	9872992
BMP7	HGNC:1074	secreted	HJV	HGNC:4887	23029472
BMP8A	HGNC:21650	secreted	ACVR2A	HGNC:173	28465413
BMP8A	HGNC:21650	secreted	ACVR2B	HGNC:174	28465413
BMP8A	HGNC:21650	secreted	BMPR1A	HGNC:1076	28465413
BMP8A	HGNC:21650	secreted	BMPR2	HGNC:1078	28465413
BMP8A	HGNC:21650	secreted	TGFBR1	HGNC:11772	28465413
BMP8A	HGNC:21650	secreted	TGFBR2	HGNC:11773	28465413
BSG	HGNC:1116	plasma membrane	SELE	HGNC:10718	19443639
BSG	HGNC:1116	plasma membrane	SLC16A1	HGNC:10922	21792931
BSG	HGNC:1116	plasma membrane	SLC16A7	HGNC:10928	21792931
BST2	HGNC:1119	plasma membrane	LILRA4	HGNC:15503	19564354
BTC	HGNC:1121	plasma membrane; secreted	EGFR	HGNC:3236	8144591, 9528863
BTC	HGNC:1121	plasma membrane; secreted	ERBB2	HGNC:3430	9662041
BTC	HGNC:1121	plasma membrane; secreted	ERBB3	HGNC:3431	9312020
BTC	HGNC:1121	plasma membrane; secreted	ERBB4	HGNC:3432	10214951, 11254912
BTLA	HGNC:21087	plasma membrane	CD79A	HGNC:1698	19155498
BTLA	HGNC:21087	plasma membrane	TNFRSF14	HGNC:11912	15568026
BTLA	HGNC:21087	plasma membrane	VTCN1	HGNC:28873	12796776
C1QA	HGNC:1241	secreted	CD33	HGNC:1659	28325905
C1QA	HGNC:1241	secreted	CD93	HGNC:15855	9476117
C1QA	HGNC:1241	secreted	CSPG4	HGNC:2466	9013976
C1QB	HGNC:1242	secreted	CD33	HGNC:1659	28325905
C1QB	HGNC:1242	secreted	LRP1	HGNC:6692	11560994
C1QTNF1	HGNC:14324	secreted	AVPR2	HGNC:897	12409230
C3	HGNC:1318	secreted	C3AR1	HGNC:1319	11342658, 20527893, 11342658
C3	HGNC:1318	secreted	C5AR2	HGNC:4527	11773063
C3	HGNC:1318	secreted	CD19	HGNC:1633	15454921
C3	HGNC:1318	secreted	CD46	HGNC:6953	1717583
C3	HGNC:1318	secreted	CR1	HGNC:2334	9988761, 10382758
C3	HGNC:1318	secreted	CR2	HGNC:2336	30566277
C3	HGNC:1318	secreted	ITGAM	HGNC:6149	4062888, 11073102
C3	HGNC:1318	secreted	ITGAX	HGNC:6152	4062888, 7512600
C3	HGNC:1318	secreted	ITGB2	HGNC:6155	4062888
C3	HGNC:1318	secreted	LRP1	HGNC:6692	10608878, 10608878
C3	HGNC:1318	secreted	NRP1	HGNC:8004	31572401
C4A	HGNC:1323	secreted	C3AR1	HGNC:1319	9725198
C4A	HGNC:1323	secreted	C5AR2	HGNC:4527	11773063
C4A	HGNC:1323	secreted	CR1	HGNC:2334	8422437
C4A	HGNC:1323	secreted	NRP1	HGNC:8004	31572401
C4B	HGNC:1324	secreted	CD46	HGNC:6953	1717583
C4B	HGNC:1324	secreted	CR1	HGNC:2334	10528211
C4BPA	HGNC:1325	secreted	BMPR2	HGNC:1078	15188402
C4BPA	HGNC:1325	secreted	CD40	HGNC:11919	12818164
C4BPA	HGNC:1325	secreted	LRP1	HGNC:6692	11705989
C5	HGNC:1331	secreted	C5AR1	HGNC:1338	1847994, 10602324, 9881961, 15661745, 11773063, 9553099
C5	HGNC:1331	secreted	C5AR2	HGNC:4527	11773063, 11773063, 12899627
CADM1	HGNC:5951	plasma membrane	CADM1	HGNC:5951	12826663, 17250899, 22703826, 25268382
CADM1	HGNC:5951	plasma membrane	CADM3	HGNC:17601	15741237
CADM1	HGNC:5951	plasma membrane	CRTAM	HGNC:24313	15811952
CADM1	HGNC:5951	plasma membrane	NECTIN3	HGNC:17664	22703826
CADM3	HGNC:17601	plasma membrane	CADM1	HGNC:5951	15741237
CADM3	HGNC:17601	plasma membrane	CADM3	HGNC:17601	15741237
CADM3	HGNC:17601	plasma membrane	NECTIN1	HGNC:9706	15741237
CADM3	HGNC:17601	plasma membrane	NECTIN3	HGNC:17664	15741237
CALCA	HGNC:1437	secreted	CALCR	HGNC:1440	2158663, 15692146, 11023820, 9487987, 14722252, 7588285, 12565884, 10342886, 11033437
CALCA	HGNC:1437	secreted	CALCRL	HGNC:16709	9620797, 9620797, 8626685, 14668209, 3001670, 12234182
CALCA	HGNC:1437	secreted	RAMP1	HGNC:9843	9620797, 12234182
CALCA	HGNC:1437	secreted	RAMP2	HGNC:9844	16531504
CALCB	HGNC:1438	secreted	CALCR	HGNC:1440	15692146
CALCB	HGNC:1438	secreted	CALCRL	HGNC:16709	12196113
CALCB	HGNC:1438	secreted	RAMP1	HGNC:9843	12529937
CALR	HGNC:1455	secreted	ITGA3	HGNC:6139	8006073, 11327697
CALR	HGNC:1455	secreted	ITGAV	HGNC:6150	12196561
CALR	HGNC:1455	secreted	LRP1	HGNC:6692	14980518, 12821648
CALR	HGNC:1455	secreted	MTNR1A	HGNC:7463	17215244
CALR	HGNC:1455	secreted	SCARF1	HGNC:16820	15371419, 15371419
CALR	HGNC:1455	secreted	TSHR	HGNC:12373	12383251
CAMP	HGNC:1472	secreted	FPR2	HGNC:3827	11015447, 11015447, 11015447
CCK	HGNC:1569	secreted	CCKAR	HGNC:1570	10368033, 10400673, 10400673, 11300760, 9006937, 9603948, 10595537
CCK	HGNC:1569	secreted	CCKBR	HGNC:1571	10368033, 10438490, 8349705, 7681836, 10438490, 12695525, 15068617, 15520004, 15001692
CCL1	HGNC:10609	secreted	CCR8	HGNC:1609	12645948, 11154210, 16221874, 10419462, 12967681, 9211859
CCL11	HGNC:10610	secreted	ACKR2	HGNC:1565	9405404
CCL11	HGNC:10610	secreted	ACKR4	HGNC:1611	10734104
CCL11	HGNC:10610	secreted	CCR2	HGNC:1603	12554737, 15207250, 11264152
CCL11	HGNC:10610	secreted	CCR3	HGNC:1604	8642344, 9276730, 10488147, 16339911, 12761559, 10854442, 8642344, 9712872, 8642344, 8609214, 8676064
CCL11	HGNC:10610	secreted	CCR5	HGNC:1606	10477718, 11264152, 10477718
CCL11	HGNC:10610	secreted	CXCR3	HGNC:4540	9660793
CCL13	HGNC:10611	secreted	ACKR2	HGNC:1565	9405404
CCL13	HGNC:10611	secreted	ACKR4	HGNC:1611	10734104
CCL13	HGNC:10611	secreted	CCR2	HGNC:1603	9195948, 9276730, 12554737, 12149192, 9195948
CCL13	HGNC:10611	secreted	CCR3	HGNC:1604	9005985, 9276730, 16339911, 12149192
CCL13	HGNC:10611	secreted	CCR5	HGNC:1606	9790730, 10477718
CCL13	HGNC:10611	secreted	CXCR3	HGNC:4540	9660793
CCL14	HGNC:10612	secreted	ACKR2	HGNC:1565	9405404
CCL14	HGNC:10612	secreted	CCR1	HGNC:1602	9687537, 12381680, 11085751
CCL14	HGNC:10612	secreted	CCR3	HGNC:1604	11085751
CCL14	HGNC:10612	secreted	CCR5	HGNC:1606	12964882, 16298345, 11085751
CCL15	HGNC:10613	secreted	CCR1	HGNC:1602	9346309, 9346309, 9346309
CCL15	HGNC:10613	secreted	CCR3	HGNC:1604	9346309, 9346309, 9346309
CCL16	HGNC:10614	secreted	CCR1	HGNC:1602	11470772, 11470772, 10910894
CCL16	HGNC:10614	secreted	CCR2	HGNC:1603	11470772, 11470772
CCL16	HGNC:10614	secreted	CCR5	HGNC:1606	11470772
CCL16	HGNC:10614	secreted	CCR8	HGNC:1609	10910894
CCL16	HGNC:10614	secreted	HRH4	HGNC:17383	15265943, 15265943
CCL17	HGNC:10615	secreted	ACKR1	HGNC:4035	13679391
CCL17	HGNC:10615	secreted	ACKR2	HGNC:1565	25297873
CCL17	HGNC:10615	secreted	CCR4	HGNC:1605	9169480, 9430724, 9430724, 9169480
CCL17	HGNC:10615	secreted	CCR8	HGNC:1609	12832759, 9521068
CCL18	HGNC:10616	secreted	CCR3	HGNC:1604	24218476
CCL18	HGNC:10616	secreted	CCR8	HGNC:1609	24218476
CCL18	HGNC:10616	secreted	PITPNM3	HGNC:21043	24218476
CCL19	HGNC:10617	secreted	ACKR2	HGNC:1565	10706668
CCL19	HGNC:10617	secreted	ACKR4	HGNC:1611	23341447, 10706668
CCL19	HGNC:10617	secreted	CCR10	HGNC:4474	10706668
CCL19	HGNC:10617	secreted	CCR7	HGNC:1608	11342595, 9153236, 9507024, 9153236
CCL19	HGNC:10617	secreted	CCRL2	HGNC:1612	20002784
CCL19	HGNC:10617	secreted	CXCR3	HGNC:4540	9660793
CCL2	HGNC:10618	secreted	ACKR1	HGNC:4035	13679391, 17416748
CCL2	HGNC:10618	secreted	ACKR2	HGNC:1565	9364936, 9405404
CCL2	HGNC:10618	secreted	ACKR4	HGNC:1611	10734104
CCL2	HGNC:10618	secreted	CCR1	HGNC:1602	7679328, 8631787
CCL2	HGNC:10618	secreted	CCR10	HGNC:4474	9364936, 10706668
CCL2	HGNC:10618	secreted	CCR2	HGNC:1603	9287323, 9276730, 9346309, 12554737, 15207250, 10770925, 10529171, 9287323
CCL2	HGNC:10618	secreted	CCR3	HGNC:1604	8642344
CCL2	HGNC:10618	secreted	CCR4	HGNC:1605	16421945
CCL2	HGNC:10618	secreted	CCR5	HGNC:1606	16298345, 10477718
CCL20	HGNC:10619	secreted	ACKR4	HGNC:1611	32533638
CCL20	HGNC:10619	secreted	CCR6	HGNC:1607	12964882, 9169459, 9294137, 12081481, 9223454, 9169459, 9294137
CCL20	HGNC:10619	secreted	CXCR3	HGNC:4540	9660793
CCL21	HGNC:10620	secreted	ACKR2	HGNC:1565	10706668
CCL21	HGNC:10620	secreted	ACKR4	HGNC:1611	23341447, 10706668
CCL21	HGNC:10620	secreted	CCR10	HGNC:4474	10706668
CCL21	HGNC:10620	secreted	CCR7	HGNC:1608	11970971, 9507024, 9507024, 9585422
CCL21	HGNC:10620	secreted	CXCR3	HGNC:4540	11907075
CCL22	HGNC:10621	secreted	ACKR2	HGNC:1565	25297873
CCL22	HGNC:10621	secreted	CCR4	HGNC:1605	9430724, 9430724, 9430724, 9933589, 9743322
CCL23	HGNC:10622	secreted	CCR1	HGNC:1602	9886417, 12381680, 9558365, 10660125, 9886417
CCL24	HGNC:10623	secreted	CCR2	HGNC:1603	15207250
CCL24	HGNC:10623	secreted	CCR3	HGNC:1604	10488147, 15207250, 16339911, 12218106
CCL25	HGNC:10624	secreted	ACKR2	HGNC:1565	10706668
CCL25	HGNC:10624	secreted	ACKR4	HGNC:1611	23341447, 10706668
CCL25	HGNC:10624	secreted	CCR10	HGNC:4474	10706668
CCL25	HGNC:10624	secreted	CCR9	HGNC:1610	11159507, 10229797, 10498628
CCL26	HGNC:10625	secreted	CCR1	HGNC:1602	15039444
CCL26	HGNC:10625	secreted	CCR2	HGNC:1603	15207250
CCL26	HGNC:10625	secreted	CCR3	HGNC:1604	10488147, 15207250, 10488147, 16339911, 10488147
CCL27	HGNC:10626	secreted	ACKR2	HGNC:1565	11821900, 10725697, 10725696
CCL27	HGNC:10626	secreted	CCR10	HGNC:4474	12718728, 10725697, 11821900
CCL28	HGNC:17700	secreted	ACKR2	HGNC:1565	10781587
CCL28	HGNC:17700	secreted	CCR10	HGNC:4474	10781587, 10781587, 10975800
CCL28	HGNC:17700	secreted	CCR3	HGNC:1604	12964882, 10975800
CCL3	HGNC:10627	secreted	ACKR2	HGNC:1565	9405404
CCL3	HGNC:10627	secreted	CCR1	HGNC:1602	9115216, 12381680, 11170631, 9624164, 8530354, 10660125, 10202040, 7545673
CCL3	HGNC:10627	secreted	CCR3	HGNC:1604	7594543
CCL3	HGNC:10627	secreted	CCR4	HGNC:1605	8573157
CCL3	HGNC:10627	secreted	CCR5	HGNC:1606	12964882, 11170631, 16298345, 9790730, 11700073, 10477718
CCL3L1	HGNC:10628	secreted	ACKR2	HGNC:1565	25297873
CCL3L1	HGNC:10628	secreted	CCR1	HGNC:1602	11449371
CCL3L1	HGNC:10628	secreted	CCR3	HGNC:1604	11449371
CCL3L1	HGNC:10628	secreted	CCR5	HGNC:1606	11734558, 11449371
CCL3L3	HGNC:30554	secreted	ACKR2	HGNC:1565	10364178
CCL3L3	HGNC:30554	secreted	CCR5	HGNC:1606	11734558, 10364178
CCL4	HGNC:10630	secreted	ACKR2	HGNC:1565	9405404
CCL4	HGNC:10630	secreted	CCR1	HGNC:1602	12381680, 8530354, 7594543
CCL4	HGNC:10630	secreted	CCR3	HGNC:1604	7622448
CCL4	HGNC:10630	secreted	CCR5	HGNC:1606	12964882, 16298345, 9790730, 12427015, 8663314
CCL4	HGNC:10630	secreted	CCR8	HGNC:1609	9521068
CCL4L1	HGNC:10631	secreted	CCR1	HGNC:1602	15240137
CCL4L1	HGNC:10631	secreted	CCR3	HGNC:1604	15240137
CCL4L1	HGNC:10631	secreted	CCR5	HGNC:1606	15240137
CCL5	HGNC:10632	secreted	ACKR1	HGNC:4035	12081195, 17416748
CCL5	HGNC:10632	secreted	ACKR2	HGNC:1565	9405404
CCL5	HGNC:10632	secreted	CCR1	HGNC:1602	9624164, 8530354, 9289016, 11116158, 14637022, 12270118, 7545673
CCL5	HGNC:10632	secreted	CCR3	HGNC:1604	8642344, 8642344, 9289016, 8642344
CCL5	HGNC:10632	secreted	CCR4	HGNC:1605	12270118, 8573157
CCL5	HGNC:10632	secreted	CCR5	HGNC:1606	12964882, 10318947, 16298345, 9790730, 9289016, 8663314, 11116158, 14637022, 10477718
CCL5	HGNC:10632	secreted	CXCR3	HGNC:4540	9660793
CCL5	HGNC:10632	secreted	GPR75	HGNC:4526	17001303
CCL5	HGNC:10632	secreted	SDC1	HGNC:10658	14637022
CCL5	HGNC:10632	secreted	SDC4	HGNC:10661	14637022
CCL7	HGNC:10634	secreted	ACKR1	HGNC:4035	13679391
CCL7	HGNC:10634	secreted	ACKR2	HGNC:1565	9364936, 9405404
CCL7	HGNC:10634	secreted	ACKR4	HGNC:1611	10734104
CCL7	HGNC:10634	secreted	CCR1	HGNC:1602	9115216, 12381680, 11994538, 8530354, 7545673
CCL7	HGNC:10634	secreted	CCR10	HGNC:4474	9364936, 10706668
CCL7	HGNC:10634	secreted	CCR2	HGNC:1603	8530354, 9276730, 9346309, 12554737, 8530354
CCL7	HGNC:10634	secreted	CCR3	HGNC:1604	8642344, 8642344, 8642344
CCL7	HGNC:10634	secreted	CCR5	HGNC:1606	16298345, 10477718
CCL7	HGNC:10634	secreted	CXCR3	HGNC:4540	9660793
CCL8	HGNC:10635	secreted	ACKR1	HGNC:4035	13679391
CCL8	HGNC:10635	secreted	ACKR2	HGNC:1565	9405404
CCL8	HGNC:10635	secreted	ACKR4	HGNC:1611	10734104
CCL8	HGNC:10635	secreted	CCR1	HGNC:1602	9115216
CCL8	HGNC:10635	secreted	CCR2	HGNC:1603	12554737, 9115216, 12149192
CCL8	HGNC:10635	secreted	CCR3	HGNC:1604	9005985, 9005985
CCL8	HGNC:10635	secreted	CCR5	HGNC:1606	12964882, 9790730, 9468473, 10477718
CCN1	HGNC:2654	secreted	ITGA5	HGNC:6141	9446626
CCN1	HGNC:2654	secreted	ITGAM	HGNC:6149	12036876
CCN1	HGNC:2654	secreted	ITGAV	HGNC:6150	11287419
CCN1	HGNC:2654	secreted	ITGB2	HGNC:6155	12036876
CCN1	HGNC:2654	secreted	ITGB3	HGNC:6156	9446626
CCN1	HGNC:2654	secreted	ITGB5	HGNC:6160	11287419
CCN1	HGNC:2654	secreted	SDC4	HGNC:10661	16275757
CCN2	HGNC:2500	secreted	FGFR2	HGNC:3689	23142580
CCN2	HGNC:2500	secreted	IGF2R	HGNC:5467	22511630
CCN2	HGNC:2500	secreted	ITGA5	HGNC:6141	18167060
CCN2	HGNC:2500	secreted	ITGAM	HGNC:6149	12736251
CCN2	HGNC:2500	secreted	ITGB2	HGNC:6155	12736251
CCN2	HGNC:2500	secreted	LRP1	HGNC:6692	14585398
CCN2	HGNC:2500	secreted	LRP6	HGNC:6698	15105373
CCN2	HGNC:2500	secreted	NTRK1	HGNC:8031	15601748
CCN3	HGNC:7885	secreted	NOTCH1	HGNC:7881	15906253, 12050162
CCN4	HGNC:12769	secreted	ITGA5	HGNC:6141	29330021
CCN4	HGNC:12769	secreted	ITGB1	HGNC:6153	29330021
CD14	HGNC:1628	plasma membrane	ITGA4	HGNC:6140	17274987
CD14	HGNC:1628	plasma membrane	ITGB1	HGNC:6153	17274987
CD160	HGNC:17013	secreted	TNFRSF14	HGNC:11912	21959263
CD177	HGNC:30072	plasma membrane	PECAM1	HGNC:8823	17580308
CD1D	HGNC:1637	plasma membrane	LILRB2	HGNC:6606	19124746
CD2	HGNC:1639	plasma membrane	CD48	HGNC:1683	26794910
CD200	HGNC:7203	plasma membrane	CD200R1	HGNC:24235	22020332
CD200	HGNC:7203	plasma membrane	CD200R1L	HGNC:24665	15187158, 19283782
CD200R1	HGNC:24235	plasma membrane	CD200	HGNC:7203	12960329
CD209	HGNC:1641	plasma membrane	ICAM3	HGNC:5346	10721994
CD22	HGNC:1643	plasma membrane	PTPRC	HGNC:9666	12115612
CD226	HGNC:16961	plasma membrane	NECTIN2	HGNC:9707	15607800
CD226	HGNC:16961	plasma membrane	PVR	HGNC:9705	15607800
CD24	HGNC:1645	plasma membrane	SELP	HGNC:10721	9129046, 9129046
CD244	HGNC:18171	plasma membrane	CD48	HGNC:1683	26697006
CD274	HGNC:17635	plasma membrane	CD80	HGNC:1700	17629517, 18585785, 20587542
CD274	HGNC:17635	plasma membrane	PDCD1	HGNC:8760	23954143
CD28	HGNC:1653	plasma membrane	CD80	HGNC:1700	17953528
CD28	HGNC:1653	plasma membrane	CD86	HGNC:1705	7534620
CD34	HGNC:1662	plasma membrane	SELE	HGNC:10718	29296932
CD34	HGNC:1662	plasma membrane	SELL	HGNC:10720	12889478
CD34	HGNC:1662	plasma membrane	SELP	HGNC:10721	29296932
CD38	HGNC:1667	plasma membrane	PECAM1	HGNC:8823	9551996, 26407101
CD40LG	HGNC:11935	plasma membrane; secreted	CD40	HGNC:11919	1374165, 10647992, 7516405, 7543281
CD44	HGNC:1681	plasma membrane	SELE	HGNC:10718	29777742
CD47	HGNC:1682	plasma membrane	SIRPA	HGNC:9662	10572074
CD47	HGNC:1682	plasma membrane	SIRPG	HGNC:15757	15294972
CD48	HGNC:1683	plasma membrane	CD2	HGNC:1639	18287277, 23470321
CD48	HGNC:1683	plasma membrane	CD244	HGNC:18171	15870174
CD52	HGNC:1804	plasma membrane	SIGLEC10	HGNC:15620	23685786
CD55	HGNC:2665	plasma membrane; secreted	ADGRE5	HGNC:1711	12417446, 10540231
CD58	HGNC:1688	plasma membrane	CD2	HGNC:1639	23602662
CD59	HGNC:1689	secreted	CD2	HGNC:1639	1377404
CD5L	HGNC:1690	secreted	CD5	HGNC:1685	9723705
CD6	HGNC:1691	plasma membrane	ALCAM	HGNC:400	26146185
CD70	HGNC:11937	plasma membrane; secreted	CD27	HGNC:11922	8120384, 8120384, 8186199, 8580829, 15723067, 7479974, 9862673, 9767422
CD80	HGNC:1700	plasma membrane	CD274	HGNC:17635	24819296
CD80	HGNC:1700	plasma membrane	CD28	HGNC:1653	7545666
CD80	HGNC:1700	plasma membrane	CTLA4	HGNC:2505	23954143, 17953528
CD84	HGNC:1704	plasma membrane	CD84	HGNC:1704	11564780
CD86	HGNC:1705	plasma membrane; secreted	CD28	HGNC:1653	23954143
CD86	HGNC:1705	plasma membrane; secreted	CTLA4	HGNC:2505	23954143
CD9	HGNC:1709	plasma membrane	L1CAM	HGNC:6470	8838570
CD96	HGNC:16892	plasma membrane	NECTIN1	HGNC:9706	24658051, 30759143
CD96	HGNC:16892	plasma membrane	PVR	HGNC:9705	17971293, 15034010
CD99	HGNC:7082	plasma membrane; secreted	PILRA	HGNC:20396	18234675
CD99	HGNC:7082	plasma membrane; secreted	PILRB	HGNC:18297	18234675
CDH1	HGNC:1748	plasma membrane	EGFR	HGNC:3236	10969083
CDH1	HGNC:1748	plasma membrane	IGF1R	HGNC:5465	22479204
CDH1	HGNC:1748	plasma membrane	ITGAE	HGNC:6147	7969453, 12434297
CDH1	HGNC:1748	plasma membrane	ITGB7	HGNC:6162	7969453, 10837471
CDH1	HGNC:1748	plasma membrane	KLRG1	HGNC:6380	19604491
CDH1	HGNC:1748	plasma membrane	PTPRM	HGNC:9675	9531566, 7642713
CEACAM1	HGNC:1814	plasma membrane	CD209	HGNC:1641	16282604, 16246332
CEACAM1	HGNC:1814	plasma membrane	HAVCR2	HGNC:18437	26982724
CEACAM1	HGNC:1814	plasma membrane	SELE	HGNC:10718	1378450
CEACAM5	HGNC:1817	plasma membrane	CD1D	HGNC:1637	24104458
CEACAM5	HGNC:1817	plasma membrane	CD8A	HGNC:1706	24104458
CEACAM6	HGNC:1818	plasma membrane	CEACAM8	HGNC:1820	11590190
CEACAM8	HGNC:1820	plasma membrane	CEACAM1	HGNC:1814	24743304
CEL	HGNC:1848	secreted	CXCR4	HGNC:2561	18037996
CFH	HGNC:4883	secreted	ITGAM	HGNC:6149	9558116
CFH	HGNC:4883	secreted	SELL	HGNC:10720	10377245, 10377245
CFP	HGNC:8864	secreted	NCR1	HGNC:6731	28480349
CGA	HGNC:1885	secreted	LHCGR	HGNC:6585	10342833, 12727981, 1922095, 10342833
CGB3	HGNC:1886	secreted	LHCGR	HGNC:6585	10446903, 12727981, 1922095, 2254302
CGN	HGNC:17429	secreted	F11R	HGNC:14685	10877843
CHAD	HGNC:1909	secreted	ITGA2	HGNC:6137	9281592
CHAD	HGNC:1909	secreted	ITGB1	HGNC:6153	9281592
CIRBP	HGNC:1982	secreted	TREM1	HGNC:17760	32027618, 32506691
CLCF1	HGNC:17412	secreted	CNTFR	HGNC:2170	10966616, 10966616, 11294841, 11285233
CLCF1	HGNC:17412	secreted	CRLF1	HGNC:2364	10966616, 10966616
CLCF1	HGNC:17412	secreted	IL6ST	HGNC:6021	10966616
CLCF1	HGNC:17412	secreted	LIFR	HGNC:6597	10966616
CLEC11A	HGNC:10576	secreted	ITGA10	HGNC:6135	30632962
CLEC11A	HGNC:10576	secreted	ITGA11	HGNC:6136	30632962
CLEC11A	HGNC:10576	secreted	ITGB1	HGNC:6153	30632962
CLEC2A	HGNC:24191	plasma membrane	KLRF2	HGNC:37646	24223577
CLEC2B	HGNC:2053	plasma membrane	KLRF1	HGNC:13342	17057721
CLEC2D	HGNC:14351	plasma membrane	KLRB1	HGNC:6373	29721382, 26147876
CLEC4G	HGNC:24591	plasma membrane	LAG3	HGNC:6476	24769443
CNTF	HGNC:2169	secreted	CNTFR	HGNC:2170	8627290, 7810882, 10812968
CNTF	HGNC:2169	secreted	IL6R	HGNC:6019	1281789
CNTF	HGNC:2169	secreted	IL6ST	HGNC:6021	12643274, 16051226
CNTF	HGNC:2169	secreted	LIFR	HGNC:6597	12643274, 16051226
CNTN1	HGNC:2171	plasma membrane	NOTCH1	HGNC:7881	14567914
CNTN1	HGNC:2171	plasma membrane	NOTCH2	HGNC:7882	14567914
CNTN1	HGNC:2171	plasma membrane	PTPRZ1	HGNC:9685	21969550
CNTN2	HGNC:2172	secreted	CNTN1	HGNC:2171	12139915
CNTN2	HGNC:2172	secreted	CNTNAP2	HGNC:13830	12975355
CNTN2	HGNC:2172	secreted	NRCAM	HGNC:7994	12139915
CNTN4	HGNC:2174	plasma membrane	PTPRG	HGNC:9671	20133774
CNTN6	HGNC:2176	plasma membrane	NOTCH1	HGNC:7881	15082708
COL11A1	HGNC:2186	secreted	DDR1	HGNC:2730	9659900
COL14A1	HGNC:2191	secreted	CD44	HGNC:1681	8986622
COL18A1	HGNC:2195	secreted	GPC1	HGNC:4449	11336704, 11336704
COL18A1	HGNC:2195	secreted	GPC4	HGNC:4452	11336704
COL18A1	HGNC:2195	secreted	ITGA5	HGNC:6141	12682293, 11158588
COL18A1	HGNC:2195	secreted	ITGB1	HGNC:6153	12682293
COL18A1	HGNC:2195	secreted	KDR	HGNC:6307	12029087
COL18A1	HGNC:2195	secreted	PTPRS	HGNC:9681	11865065
COL1A1	HGNC:2197	secreted	CD36	HGNC:1663	2468670
COL1A1	HGNC:2197	secreted	CD44	HGNC:1681	1730778
COL1A1	HGNC:2197	secreted	CD93	HGNC:15855	1377218
COL1A1	HGNC:2197	secreted	DDR1	HGNC:2730	9659900
COL1A1	HGNC:2197	secreted	DDR2	HGNC:2731	12611880, 9659899
COL1A1	HGNC:2197	secreted	GP6	HGNC:14388	10961879
COL1A1	HGNC:2197	secreted	ITGA11	HGNC:6136	10464311
COL1A1	HGNC:2197	secreted	ITGA2	HGNC:6137	7688313, 11359786, 11856343, 2156854
COL1A1	HGNC:2197	secreted	ITGA5	HGNC:6141	1693626
COL1A1	HGNC:2197	secreted	ITGB1	HGNC:6153	7688313, 10464311
COL1A2	HGNC:2198	secreted	CD44	HGNC:1681	1730778
COL1A2	HGNC:2198	secreted	CD93	HGNC:15855	1377218
COL1A2	HGNC:2198	secreted	GP6	HGNC:14388	10961879
COL1A2	HGNC:2198	secreted	ITGA11	HGNC:6136	30632962
COL1A2	HGNC:2198	secreted	ITGA2	HGNC:6137	2156854
COL1A2	HGNC:2198	secreted	ITGB1	HGNC:6153	30632962
COL1A2	HGNC:2198	secreted	ITGB3	HGNC:6156	1693626
COL2A1	HGNC:2200	secreted	DDR1	HGNC:2730	9659900
COL2A1	HGNC:2200	secreted	ITGA10	HGNC:6135	9685391
COL2A1	HGNC:2200	secreted	ITGA2	HGNC:6137	7688313
COL2A1	HGNC:2200	secreted	ITGB1	HGNC:6153	7688313, 9685391
COL2A1	HGNC:2200	secreted	MAG	HGNC:6783	2446864
COL2A1	HGNC:2200	secreted	TNFRSF10A	HGNC:11904	9811967
COL3A1	HGNC:2201	secreted	DDR1	HGNC:2730	9659900
COL3A1	HGNC:2201	secreted	DDR2	HGNC:2731	9659899
COL3A1	HGNC:2201	secreted	MAG	HGNC:6783	2446864
COL4A1	HGNC:2202	secreted	CD93	HGNC:15855	1377218
COL4A1	HGNC:2202	secreted	ITGA1	HGNC:6134	8223488
COL4A1	HGNC:2202	secreted	ITGAV	HGNC:6150	14610079
COL4A1	HGNC:2202	secreted	ITGB1	HGNC:6153	8223488
COL4A1	HGNC:2202	secreted	ITGB8	HGNC:6163	7542940
COL4A2	HGNC:2203	secreted	CD93	HGNC:15855	1377218
COL4A3	HGNC:2204	secreted	CD47	HGNC:1682	10493512
COL4A3	HGNC:2204	secreted	CD93	HGNC:15855	1377218
COL4A3	HGNC:2204	secreted	ITGAV	HGNC:6150	12842087
COL4A5	HGNC:2207	secreted	CD93	HGNC:15855	1377218
COL4A6	HGNC:2208	secreted	CD93	HGNC:15855	1377218
COL5A1	HGNC:2209	secreted	SDC3	HGNC:10660	11751872
COL5A2	HGNC:2210	secreted	DDR1	HGNC:2730	9659900
COL5A3	HGNC:14864	secreted	SDC3	HGNC:10660	11751872
COL8A1	HGNC:2215	secreted	ITGA1	HGNC:6134	10666376
COL8A1	HGNC:2215	secreted	ITGA2	HGNC:6137	10666376
COL9A1	HGNC:2217	secreted	MAG	HGNC:6783	2446864
COL9A2	HGNC:2218	secreted	MAG	HGNC:6783	2446864
COL9A3	HGNC:2219	secreted	MAG	HGNC:6783	2446864
COLQ	HGNC:2226	secreted	MUSK	HGNC:7525	15159418
COMP	HGNC:2227	secreted	CD47	HGNC:1682	20033473
COMP	HGNC:2227	secreted	ITGA5	HGNC:6141	20033473
COMP	HGNC:2227	secreted	ITGB3	HGNC:6156	20033473
CORT	HGNC:2257	secreted	GHSR	HGNC:4267	11227737, 11227737
CORT	HGNC:2257	secreted	MRGPRX2	HGNC:17983	12915402, 12915402
CORT	HGNC:2257	secreted	SSTR1	HGNC:11330	11011067, 9650799, 10598788, 15333679, 9205124, 9125122
CORT	HGNC:2257	secreted	SSTR2	HGNC:11331	9125122, 9650799, 10598788, 15333679, 9125122
CORT	HGNC:2257	secreted	SSTR3	HGNC:11332	9125122, 9650799, 10598788, 15333679, 9125122, 9205124
CORT	HGNC:2257	secreted	SSTR4	HGNC:11333	11011067, 9650799, 10598788, 9125122, 9205124
CORT	HGNC:2257	secreted	SSTR5	HGNC:11334	11011067, 9650799, 10598788, 15333679, 9205124, 9125122
CP	HGNC:2295	secreted	SLC40A1	HGNC:10909	24921009
CPAMD8	HGNC:23228	secreted	SCTR	HGNC:10608	1335692
CRH	HGNC:2355	secreted	CRHR1	HGNC:2357	8536644, 7692441, 9326293, 9851694, 11123370, 8612563, 7477349, 9178757
CRH	HGNC:2355	secreted	CRHR2	HGNC:2358	8536644, 11123370, 8243338
CRLF1	HGNC:2364	secreted	CNTFR	HGNC:2170	23355913
CRP	HGNC:2367	secreted	OLR1	HGNC:8133	21821723
CRTAM	HGNC:24313	plasma membrane	CADM1	HGNC:5951	16091383
CSF1	HGNC:2432	secreted	CSF1R	HGNC:2433	7883784, 2408759, 8355686
CSF2	HGNC:2434	secreted	CSF2RA	HGNC:2435	2828352, 10572088, 1702217, 8910448, 9211889
CSF2	HGNC:2434	secreted	CSF2RB	HGNC:2436	2828352, 8278375, 2645577
CSF2	HGNC:2434	secreted	CSF3R	HGNC:2439	11091218
CSF2	HGNC:2434	secreted	IL3RA	HGNC:6012	7957082
CSF2	HGNC:2434	secreted	SDC2	HGNC:10659	10734053
CSF3	HGNC:2438	secreted	CSF3R	HGNC:2439	10364174
CSH1	HGNC:2440	secreted	PRLR	HGNC:9446	10966654
CTF1	HGNC:2499	secreted	IL6ST	HGNC:6021	11834704
CTF1	HGNC:2499	secreted	LIFR	HGNC:6597	11834704
CTHRC1	HGNC:18831	secreted	FZD3	HGNC:4041	18606138
CTHRC1	HGNC:18831	secreted	FZD5	HGNC:4043	18606138
CTHRC1	HGNC:18831	secreted	FZD6	HGNC:4044	18606138
CTHRC1	HGNC:18831	secreted	ROR2	HGNC:10257	18606138
CX3CL1	HGNC:10647	secreted	CX3CR1	HGNC:2558	11432858, 14607932, 9931005, 9390561
CX3CL1	HGNC:10647	secreted	ITGAV	HGNC:6150	24789099
CX3CL1	HGNC:10647	secreted	ITGB3	HGNC:6156	24789099
CXADR	HGNC:2559	plasma membrane	CXADR	HGNC:2559	10814828
CXADR	HGNC:2559	plasma membrane	JAML	HGNC:19084	15800062
CXCL1	HGNC:4602	secreted	ACKR1	HGNC:4035	12734373, 7592830
CXCL1	HGNC:4602	secreted	CXCR1	HGNC:6026	12964882, 1379593, 1379593, 8702798
CXCL1	HGNC:4602	secreted	CXCR2	HGNC:6027	1379593, 10188995, 8940121, 8550564, 8940121, 8702798, 1379593
CXCL10	HGNC:10637	secreted	CCR3	HGNC:1604	11110785
CXCL10	HGNC:10637	secreted	CXCR3	HGNC:4540	9064356, 12884299, 9660793, 15761110, 12571234, 10233762
CXCL10	HGNC:10637	secreted	SDC4	HGNC:10661	20484822
CXCL11	HGNC:10638	secreted	ACKR3	HGNC:23692	27875312, 29180449, 29386406
CXCL11	HGNC:10638	secreted	CCR3	HGNC:1604	11110785
CXCL11	HGNC:10638	secreted	CXCR3	HGNC:4540	12884299, 15761110, 15273303, 9625760
CXCL12	HGNC:10672	secreted	ACKR3	HGNC:23692	16107333, 20956518, 23396314
CXCL12	HGNC:10672	secreted	CD4	HGNC:1678	10600606
CXCL12	HGNC:10672	secreted	CXCR3	HGNC:4540	9660793, 9660793
CXCL12	HGNC:10672	secreted	CXCR4	HGNC:2561	8752280, 12714578, 9551924, 9712844, 10233851, 8752281
CXCL12	HGNC:10672	secreted	ITGA4	HGNC:6140	29301984
CXCL12	HGNC:10672	secreted	ITGA5	HGNC:6141	29301984
CXCL12	HGNC:10672	secreted	ITGAV	HGNC:6150	29301984
CXCL12	HGNC:10672	secreted	ITGB1	HGNC:6153	18448868
CXCL12	HGNC:10672	secreted	ITGB3	HGNC:6156	29301984
CXCL13	HGNC:10639	secreted	ACKR4	HGNC:1611	10706668
CXCL13	HGNC:10639	secreted	CCR10	HGNC:4474	10706668
CXCL13	HGNC:10639	secreted	CXCR3	HGNC:4540	11554781
CXCL13	HGNC:10639	secreted	CXCR5	HGNC:1060	9463416, 9486651, 9463416
CXCL14	HGNC:10640	secreted	CXCR4	HGNC:2561	28360196
CXCL16	HGNC:16642	secreted	CXCR6	HGNC:16647	14625285, 11290797, 11017100, 11290797
CXCL17	HGNC:19232	secreted	GPR35	HGNC:4492	25411203
CXCL2	HGNC:4603	secreted	CXCR1	HGNC:6026	12964882, 9260277
CXCL2	HGNC:4603	secreted	CXCR2	HGNC:6027	8702798, 8702798, 9260277
CXCL2	HGNC:4603	secreted	XCR1	HGNC:1625	10518929
CXCL3	HGNC:4604	secreted	CXCR1	HGNC:6026	12964882, 8702798
CXCL3	HGNC:4604	secreted	CXCR2	HGNC:6027	8702798, 8702798
CXCL5	HGNC:10642	secreted	ACKR1	HGNC:4035	13679391
CXCL5	HGNC:10642	secreted	CXCR1	HGNC:6026	12964882, 9692902, 8702798
CXCL5	HGNC:10642	secreted	CXCR2	HGNC:6027	8702798, 9692902, 8702798
CXCL6	HGNC:10643	secreted	CXCR1	HGNC:6026	12964882, 9692902, 10593335, 9692902
CXCL6	HGNC:10643	secreted	CXCR2	HGNC:6027	12964882, 9692902, 10593335, 9692902
CXCL8	HGNC:6025	secreted	ACKR1	HGNC:4035	9921412, 17416748
CXCL8	HGNC:6025	secreted	CXCR1	HGNC:6026	8137938, 1379593, 10188995, 15946947, 8940121, 15282370, 1840701
CXCL8	HGNC:6025	secreted	CXCR2	HGNC:6027	11511101), 1379593, 10188995, 15946947, 8940121, 15282370, 9464567, 8702798, 8626516
CXCL8	HGNC:6025	secreted	SDC1	HGNC:10658	12902511
CXCL8	HGNC:6025	secreted	SDC2	HGNC:10659	14527339
CXCL9	HGNC:7098	secreted	CCR3	HGNC:1604	11110785
CXCL9	HGNC:7098	secreted	CXCR3	HGNC:4540	12884299, 9660793, 15761110, 9660793, 12782716
CYTL1	HGNC:24435	secreted	CCR2	HGNC:1603	27084102
DAG1	HGNC:2666	ECM	LAMA4	HGNC:6484	27614294
DCN	HGNC:2705	secreted	EGFR	HGNC:3236	12105206, 9988678
DCN	HGNC:2705	secreted	ERBB4	HGNC:3432	10942781
DCN	HGNC:2705	secreted	MET	HGNC:7029	10942781
DCN	HGNC:2705	secreted	TLR2	HGNC:11848	22087031
DCN	HGNC:2705	secreted	TLR4	HGNC:11850	22087031
DEFB1	HGNC:2766	secreted	CCR6	HGNC:1607	12149255
DEFB103A	HGNC:15967	secreted	CCR6	HGNC:1607	11714836
DEFB103B	HGNC:31702	secreted	CCR2	HGNC:1603	23390582
DEFB103B	HGNC:31702	secreted	CCR6	HGNC:1607	23390582
DEFB106A	HGNC:18088	secreted	CCR2	HGNC:1603	23938203
DEFB4A	HGNC:2767	secreted	CCR6	HGNC:1607	10521347, 11714836
DEFB4A	HGNC:2767	secreted	TLR4	HGNC:11850	12411706
DEFB4B	HGNC:30193	secreted	CCR6	HGNC:1607	10521347
DHH	HGNC:2865	secreted	BOC	HGNC:17173	20519495
DHH	HGNC:2865	secreted	CDON	HGNC:17104	20519495
DHH	HGNC:2865	secreted	HHIP	HGNC:14866	10050855, 10050855, 11435703
DHH	HGNC:2865	secreted	PTCH1	HGNC:9585	9811851
DHH	HGNC:2865	secreted	PTCH2	HGNC:9586	9811851, 9811851
DKK1	HGNC:2891	secreted	KREMEN1	HGNC:17550	12050670, 12050670
DKK1	HGNC:2891	secreted	KREMEN2	HGNC:18797	12050670
DKK1	HGNC:2891	secreted	LRP4	HGNC:6696	19936252
DKK1	HGNC:2891	secreted	LRP5	HGNC:6697	11448771
DKK1	HGNC:2891	secreted	LRP6	HGNC:6698	11357136, 11357136, 11448771
DKK2	HGNC:2892	secreted	KREMEN1	HGNC:17550	23484855
DKK2	HGNC:2892	secreted	KREMEN2	HGNC:18797	12527209
DKK2	HGNC:2892	secreted	LRP5	HGNC:6697	22589387
DKK2	HGNC:2892	secreted	LRP6	HGNC:6698	11357136, 11742004, 11357136
DKK4	HGNC:2894	secreted	KREMEN1	HGNC:17550	29925589
DKK4	HGNC:2894	secreted	KREMEN2	HGNC:18797	12527209
DKK4	HGNC:2894	secreted	LRP6	HGNC:6698	29925589
DLK1	HGNC:2907	plasma membrane; secreted	NOTCH1	HGNC:7881	21419176
DLK1	HGNC:2907	plasma membrane; secreted	NOTCH2	HGNC:7882	22353464
DLK1	HGNC:2907	plasma membrane; secreted	NOTCH3	HGNC:7883	22353464
DLK1	HGNC:2907	plasma membrane; secreted	NOTCH4	HGNC:7884	22353464
DLK2	HGNC:21113	plasma membrane	NOTCH1	HGNC:7881	21419176
DLL1	HGNC:2908	plasma membrane	NOTCH1	HGNC:7881	9819428, 11006133
DLL1	HGNC:2908	plasma membrane	NOTCH2	HGNC:7882	10958687
DLL1	HGNC:2908	plasma membrane	NOTCH3	HGNC:7883	12482954, 11006133
DLL1	HGNC:2908	plasma membrane	NOTCH4	HGNC:7884	22353464
DLL3	HGNC:2909	plasma membrane	NOTCH1	HGNC:7881	22353464
DLL3	HGNC:2909	plasma membrane	NOTCH2	HGNC:7882	22353464
DLL3	HGNC:2909	plasma membrane	NOTCH3	HGNC:7883	22353464
DLL3	HGNC:2909	plasma membrane	NOTCH4	HGNC:7884	22353464
DLL4	HGNC:2910	plasma membrane	NOTCH1	HGNC:7881	16219802, 10837024, 11739188
DLL4	HGNC:2910	plasma membrane	NOTCH2	HGNC:7882	22842086
DLL4	HGNC:2910	plasma membrane	NOTCH3	HGNC:7883	18182388
DLL4	HGNC:2910	plasma membrane	NOTCH4	HGNC:7884	16219802, 12814948
DNAJB11	HGNC:14889	plasma membrane	PRTG	HGNC:26373	20335479
DSC1	HGNC:3035	plasma membrane	DSG1	HGNC:3048	27298358
DSC1	HGNC:3035	plasma membrane	DSG2	HGNC:3049	27298358
DSC1	HGNC:3035	plasma membrane	DSG3	HGNC:3050	27298358
DSC1	HGNC:3035	plasma membrane	DSG4	HGNC:21307	27298358
DSC2	HGNC:3036	plasma membrane	DSG1	HGNC:3048	27298358
DSC2	HGNC:3036	plasma membrane	DSG2	HGNC:3049	27298358
DSC2	HGNC:3036	plasma membrane	DSG3	HGNC:3050	27298358
DSC2	HGNC:3036	plasma membrane	DSG4	HGNC:21307	27298358
DSC3	HGNC:3037	plasma membrane	DSG1	HGNC:3048	27298358
DSC3	HGNC:3037	plasma membrane	DSG2	HGNC:3049	27298358
DSC3	HGNC:3037	plasma membrane	DSG3	HGNC:3050	27298358
DSC3	HGNC:3037	plasma membrane	DSG4	HGNC:21307	27298358
DSG1	HGNC:3048	plasma membrane	DSC3	HGNC:3037	27298358
DSG2	HGNC:3049	plasma membrane	DSC1	HGNC:3035	27298358
DSG2	HGNC:3049	plasma membrane	DSC3	HGNC:3037	27298358
DSPP	HGNC:3054	secreted	ITGB6	HGNC:6161	27430624
EBI3	HGNC:3129	secreted	IL27RA	HGNC:17290	12121660
EBI3	HGNC:3129	secreted	IL6ST	HGNC:6021	28280243
ECM1	HGNC:3153	secreted	ITGB4	HGNC:6158	29059156
EDA	HGNC:3157	secreted	EDA2R	HGNC:17756	12084975, 11039935, 11039935, 12270937
EDA	HGNC:3157	secreted	EDAR	HGNC:2895	12084975, 11039935, 11309369
EDIL3	HGNC:3173	secreted	ITGB3	HGNC:6156	28846069
EDN1	HGNC:3176	secreted	EDNRA	HGNC:3179	9082970, 7647976, 10770212
EDN1	HGNC:3176	secreted	EDNRB	HGNC:3180	12972292
EDN1	HGNC:3176	secreted	KEL	HGNC:6308	10438732
EDN2	HGNC:3177	secreted	EDNRA	HGNC:3179	2175397, 9082970, 7647976
EDN2	HGNC:3177	secreted	EDNRB	HGNC:3180	14659083
EDN2	HGNC:3177	secreted	KEL	HGNC:6308	10438732
EDN3	HGNC:3178	secreted	EDNRA	HGNC:3179	11982704
EDN3	HGNC:3178	secreted	EDNRB	HGNC:3180	8001160, 8086489, 7524189, 8460684, 8904635, 8001160, 11982704
EDN3	HGNC:3178	secreted	KEL	HGNC:6308	10438732
EFEMP1	HGNC:3218	secreted	EGFR	HGNC:3236	19804359
EFNA1	HGNC:3221	plasma membrane	EPHA1	HGNC:3385	9330863, 8755474, 11519828
EFNA1	HGNC:3221	plasma membrane	EPHA2	HGNC:3386	11248553, 14692877, 8755474, 7973638
EFNA1	HGNC:3221	plasma membrane	EPHA3	HGNC:3387	9330863, 8070404
EFNA1	HGNC:3221	plasma membrane	EPHA4	HGNC:3388	9330863, 8755474
EFNA1	HGNC:3221	plasma membrane	EPHA5	HGNC:3389	9330863, 8755474
EFNA1	HGNC:3221	plasma membrane	EPHA6	HGNC:19296	9330863, 8755474
EFNA1	HGNC:3221	plasma membrane	EPHA7	HGNC:3390	9330863, 8755474
EFNA1	HGNC:3221	plasma membrane	EPHA8	HGNC:3391	10515610
EFNA2	HGNC:3222	plasma membrane	EPHA1	HGNC:3385	15114347
EFNA2	HGNC:3222	plasma membrane	EPHA2	HGNC:3386	8755474
EFNA2	HGNC:3222	plasma membrane	EPHA3	HGNC:3387	9330863, 9751130
EFNA2	HGNC:3222	plasma membrane	EPHA4	HGNC:3388	9330863
EFNA2	HGNC:3222	plasma membrane	EPHA5	HGNC:3389	9330863, 10531456
EFNA2	HGNC:3222	plasma membrane	EPHA6	HGNC:19296	9330863
EFNA2	HGNC:3222	plasma membrane	EPHA7	HGNC:3390	9330863
EFNA2	HGNC:3222	plasma membrane	EPHA8	HGNC:3391	9330863
EFNA3	HGNC:3223	plasma membrane	EPHA1	HGNC:3385	16466970
EFNA3	HGNC:3223	plasma membrane	EPHA2	HGNC:3386	9330863, 12907451
EFNA3	HGNC:3223	plasma membrane	EPHA3	HGNC:3387	9330863
EFNA3	HGNC:3223	plasma membrane	EPHA4	HGNC:3388	9330863, 12496762
EFNA3	HGNC:3223	plasma membrane	EPHA5	HGNC:3389	9330863, 10516308
EFNA3	HGNC:3223	plasma membrane	EPHA6	HGNC:19296	9330863
EFNA3	HGNC:3223	plasma membrane	EPHA7	HGNC:3390	9330863, 10366629
EFNA3	HGNC:3223	plasma membrane	EPHA8	HGNC:3391	9330863
EFNA3	HGNC:3223	plasma membrane	EPHB1	HGNC:3392	9330863
EFNA4	HGNC:3224	plasma membrane	EPHA1	HGNC:3385	15114347
EFNA4	HGNC:3224	plasma membrane	EPHA2	HGNC:3386	9330863, 10607706, 8755474
EFNA4	HGNC:3224	plasma membrane	EPHA3	HGNC:3387	8755474
EFNA4	HGNC:3224	plasma membrane	EPHA4	HGNC:3388	10366629
EFNA4	HGNC:3224	plasma membrane	EPHA5	HGNC:3389	9330863, 10607706, 8755474
EFNA4	HGNC:3224	plasma membrane	EPHA6	HGNC:19296	9330863, 10607706
EFNA4	HGNC:3224	plasma membrane	EPHA7	HGNC:3390	8755474
EFNA4	HGNC:3224	plasma membrane	EPHA8	HGNC:3391	10515610
EFNA5	HGNC:3225	plasma membrane	EPHA1	HGNC:3385	15114347
EFNA5	HGNC:3225	plasma membrane	EPHA2	HGNC:3386	9330863, 9245480
EFNA5	HGNC:3225	plasma membrane	EPHA3	HGNC:3387	9330863, 9751130, 9195962, 9245480
EFNA5	HGNC:3225	plasma membrane	EPHA4	HGNC:3388	9330863, 8755474
EFNA5	HGNC:3225	plasma membrane	EPHA5	HGNC:3389	9330863, 10531456
EFNA5	HGNC:3225	plasma membrane	EPHA6	HGNC:19296	9330863
EFNA5	HGNC:3225	plasma membrane	EPHA7	HGNC:3390	10366629
EFNA5	HGNC:3225	plasma membrane	EPHA8	HGNC:3391	9330863, 11416136
EFNA5	HGNC:3225	plasma membrane	EPHB1	HGNC:3392	9245480
EFNA5	HGNC:3225	plasma membrane	EPHB2	HGNC:3393	15107857, 15107857
EFNA5	HGNC:3225	plasma membrane	EPHB6	HGNC:3396	15107857
EFNB1	HGNC:3226	plasma membrane	EPHA4	HGNC:3388	15114347
EFNB1	HGNC:3226	plasma membrane	EPHB1	HGNC:3392	9330863, 11713248, 10669731, 12223469
EFNB1	HGNC:3226	plasma membrane	EPHB2	HGNC:3393	9330863, 8878483
EFNB1	HGNC:3226	plasma membrane	EPHB3	HGNC:3394	9330863
EFNB1	HGNC:3226	plasma membrane	EPHB4	HGNC:3395	9330863
EFNB1	HGNC:3226	plasma membrane	EPHB6	HGNC:3396	11713248
EFNB1	HGNC:3226	plasma membrane	ERBB2	HGNC:3430	22279592
EFNB2	HGNC:3227	plasma membrane	EPHA3	HGNC:3387	8559144
EFNB2	HGNC:3227	plasma membrane	EPHA4	HGNC:3388	9330863, 12761826
EFNB2	HGNC:3227	plasma membrane	EPHA6	HGNC:19296	10648835
EFNB2	HGNC:3227	plasma membrane	EPHB1	HGNC:3392	9330863, 10066262, 8559144
EFNB2	HGNC:3227	plasma membrane	EPHB2	HGNC:3393	9330863, 11780069
EFNB2	HGNC:3227	plasma membrane	EPHB3	HGNC:3394	9330863
EFNB2	HGNC:3227	plasma membrane	EPHB4	HGNC:3395	7534404, 12051776, 9718367
EFNB2	HGNC:3227	plasma membrane	EPHB6	HGNC:3396	10648835
EFNB2	HGNC:3227	plasma membrane	GRM1	HGNC:4593	15745950
EFNB2	HGNC:3227	plasma membrane	GRM5	HGNC:4597	15745950
EFNB2	HGNC:3227	plasma membrane	PECAM1	HGNC:8823	16357318
EFNB2	HGNC:3227	plasma membrane	RHBDL2	HGNC:16083	15047175
EFNB3	HGNC:3228	plasma membrane	EPHA4	HGNC:3388	12649481), 12383247, 9484836
EFNB3	HGNC:3228	plasma membrane	EPHB1	HGNC:3392	15114347
EFNB3	HGNC:3228	plasma membrane	EPHB2	HGNC:3393	9330863
EFNB3	HGNC:3228	plasma membrane	EPHB3	HGNC:3394	9330863, 9484836
EFNB3	HGNC:3228	plasma membrane	EPHB4	HGNC:3395	8755474
EFNB3	HGNC:3228	plasma membrane	EPHB6	HGNC:3396	15114347
EFNB3	HGNC:3228	plasma membrane	RHBDL2	HGNC:16083	15047175
EGF	HGNC:3229	secreted	EGFR	HGNC:3236	6289330, 12093292, 12620237, 10788520, 16274239, 15620700, 12297050
EGF	HGNC:3229	secreted	ERBB2	HGNC:3430	12093292
EGF	HGNC:3229	secreted	ERBB3	HGNC:3431	12093292
EGF	HGNC:3229	secreted	ERBB4	HGNC:3432	9305636
ENAM	HGNC:3344	secreted	CD63	HGNC:1692	17708745
ENHO	HGNC:24838	secreted	GPR19	HGNC:4473	28476646
EPCAM	HGNC:11529	plasma membrane	EPCAM	HGNC:11529	25163760
EPGN	HGNC:17470	secreted	EGFR	HGNC:3236	28988771
EPHA4	HGNC:3388	plasma membrane	EFNB1	HGNC:3226	9330863
EPO	HGNC:3415	secreted	CRLF3	HGNC:17177	28769759
EPO	HGNC:3415	secreted	EPHB4	HGNC:3395	26481148, 25586589
EPO	HGNC:3415	secreted	EPOR	HGNC:3416	9442088, 16982323, 10318834, 9808045
EREG	HGNC:3443	secreted	EGFR	HGNC:3236	8626392, 9419975
EREG	HGNC:3443	secreted	ERBB4	HGNC:3432	9419975
F10	HGNC:3528	secreted	F3	HGNC:3541	8702971
F11	HGNC:3529	secreted	GP1BA	HGNC:4439	11696542
F11R	HGNC:14685	plasma membrane	JAM2	HGNC:14686	25119047
F12	HGNC:3530	secreted	GP1BA	HGNC:4439	10801853
F13A1	HGNC:3531	secreted	ITGA4	HGNC:6140	10816592
F13A1	HGNC:3531	secreted	ITGA9	HGNC:6145	10816592
F13A1	HGNC:3531	secreted	ITGB1	HGNC:6153	10816592
F2	HGNC:3535	secreted	F2R	HGNC:3537	11356985, 10644723, 12563219, 9058715, 10978167
F2	HGNC:3535	secreted	F2RL1	HGNC:3538	11356985, 10978167
F2	HGNC:3535	secreted	F2RL2	HGNC:3539	11356985, 12732212
F2	HGNC:3535	secreted	F2RL3	HGNC:3540	12732212, 12732212
F2	HGNC:3535	secreted	GP1BA	HGNC:4439	2933256, 11024046
F2	HGNC:3535	secreted	GP9	HGNC:4444	2207326
F2	HGNC:3535	secreted	ITGA2B	HGNC:6138	11487023
F2	HGNC:3535	secreted	THBD	HGNC:11784	7615164, 8663147, 14691232
F7	HGNC:3544	secreted	F3	HGNC:3541	12787023, 12787023, 9925787
F8	HGNC:3546	secreted	ASGR2	HGNC:743	15946216
F8	HGNC:3546	secreted	LDLR	HGNC:6547	15840700
F8	HGNC:3546	secreted	LRP1	HGNC:6692	11560943, 12522143
F9	HGNC:3551	secreted	LRP1	HGNC:6692	11560943, 12522212
FAM3C	HGNC:18664	secreted	LIFR	HGNC:6597	30692635
FAM3D	HGNC:18665	secreted	FPR1	HGNC:3826	29853563
FAM3D	HGNC:18665	secreted	FPR2	HGNC:3827	29853563
FASLG	HGNC:11936	plasma membrane; secreted	FAS	HGNC:11920	9126929, 9228058, 9126929
FASLG	HGNC:11936	plasma membrane; secreted	TNFRSF6B	HGNC:11921	14697332, 10318773, 11994433, 9872321
FAT4	HGNC:23109	secreted	DCHS1	HGNC:13681	24056717, 21303848
FBLN1	HGNC:3600	secreted	ITGB1	HGNC:6153	2527614
FBN1	HGNC:3603	secreted	ITGA5	HGNC:6141	20686071
FBN1	HGNC:3603	secreted	ITGAV	HGNC:6150	20686071
FBN1	HGNC:3603	secreted	ITGB1	HGNC:6153	20686071
FBN1	HGNC:3603	secreted	ITGB3	HGNC:6156	20686071
FCER2	HGNC:3612	plasma membrane	CR2	HGNC:2336	16785534, 16172256
FCN2	HGNC:3624	secreted	LRP1	HGNC:6692	21054788
FGA	HGNC:3661	secreted	ITGA2B	HGNC:6138	11460491
FGA	HGNC:3661	secreted	ITGA5	HGNC:6141	15031111
FGA	HGNC:3661	secreted	ITGAM	HGNC:6149	16601240
FGA	HGNC:3661	secreted	ITGAV	HGNC:6150	15031111
FGA	HGNC:3661	secreted	ITGAX	HGNC:6152	4062888
FGA	HGNC:3661	secreted	ITGB1	HGNC:6153	15031111
FGA	HGNC:3661	secreted	ITGB2	HGNC:6155	4062888
FGA	HGNC:3661	secreted	ITGB3	HGNC:6156	11460491
FGA	HGNC:3661	secreted	TLR4	HGNC:11850	24661950
FGB	HGNC:3662	secreted	ITGA2B	HGNC:6138	2018974
FGB	HGNC:3662	secreted	ITGA5	HGNC:6141	15031111
FGB	HGNC:3662	secreted	ITGAM	HGNC:6149	16601240
FGB	HGNC:3662	secreted	ITGAV	HGNC:6150	15031111
FGB	HGNC:3662	secreted	ITGB1	HGNC:6153	15031111
FGB	HGNC:3662	secreted	ITGB2	HGNC:6155	16601240
FGB	HGNC:3662	secreted	TLR4	HGNC:11850	24661950
FGF1	HGNC:3665	secreted	CD44	HGNC:1681	29812912
FGF1	HGNC:3665	secreted	CSPG4	HGNC:2466	29812912
FGF1	HGNC:3665	secreted	FGFR1	HGNC:3688	8663044, 8756477, 11032250, 10336501
FGF1	HGNC:3665	secreted	FGFR2	HGNC:3689	10618369, 11069186, 14732692
FGF1	HGNC:3665	secreted	FGFR3	HGNC:3690	10574949, 14732692
FGF1	HGNC:3665	secreted	FGFR4	HGNC:3691	8663044, 10736564, 10336501
FGF1	HGNC:3665	secreted	NRP1	HGNC:8004	15695515
FGF10	HGNC:3666	secreted	FGFR1	HGNC:3688	16597617
FGF10	HGNC:3666	secreted	FGFR2	HGNC:3689	9582367, 12591959, 9582367
FGF10	HGNC:3666	secreted	FGFRL1	HGNC:3693	19920134
FGF13	HGNC:3670	secreted	SCN5A	HGNC:10593	21817159
FGF13	HGNC:3670	secreted	SCN8A	HGNC:10596	15282281
FGF16	HGNC:3672	secreted	FGFR2	HGNC:3689	16597617
FGF16	HGNC:3672	secreted	FGFR3	HGNC:3690	16597617
FGF16	HGNC:3672	secreted	FGFR4	HGNC:3691	16597617
FGF17	HGNC:3673	secreted	FGFR1	HGNC:3688	10751172
FGF17	HGNC:3673	secreted	FGFR2	HGNC:3689	10751172
FGF17	HGNC:3673	secreted	FGFR3	HGNC:3690	10751172
FGF17	HGNC:3673	secreted	FGFR4	HGNC:3691	10751172
FGF18	HGNC:3674	secreted	FGFR1	HGNC:3688	10751172
FGF18	HGNC:3674	secreted	FGFR2	HGNC:3689	10751172
FGF18	HGNC:3674	secreted	FGFR3	HGNC:3690	15781473, 10751172
FGF18	HGNC:3674	secreted	FGFR4	HGNC:3691	10751172
FGF19	HGNC:3675	secreted	FGFR1	HGNC:3688	16597617
FGF19	HGNC:3675	secreted	FGFR2	HGNC:3689	16597617
FGF19	HGNC:3675	secreted	FGFR3	HGNC:3690	16597617
FGF19	HGNC:3675	secreted	FGFR4	HGNC:3691	14730967, 10525310
FGF19	HGNC:3675	secreted	KLB	HGNC:15527	22442730
FGF2	HGNC:3676	secreted	CD44	HGNC:1681	7532176
FGF2	HGNC:3676	secreted	FGFR1	HGNC:3688	10950949, 11030354
FGF2	HGNC:3676	secreted	FGFR2	HGNC:3689	8663044
FGF2	HGNC:3676	secreted	FGFR3	HGNC:3690	8663044, 10574949
FGF2	HGNC:3676	secreted	FGFR4	HGNC:3691	8663044, 8530375
FGF2	HGNC:3676	secreted	FGFRL1	HGNC:3693	11418238
FGF2	HGNC:3676	secreted	GPC4	HGNC:4452	11066092
FGF2	HGNC:3676	secreted	NRP1	HGNC:8004	15695515
FGF2	HGNC:3676	secreted	SDC1	HGNC:10658	16982797
FGF2	HGNC:3676	secreted	SDC2	HGNC:10659	11015614, 16982797
FGF2	HGNC:3676	secreted	SDC3	HGNC:10660	8344959
FGF2	HGNC:3676	secreted	SDC4	HGNC:10661	9012653
FGF20	HGNC:3677	secreted	FGFR1	HGNC:3688	16597617
FGF20	HGNC:3677	secreted	FGFR2	HGNC:3689	16597617
FGF20	HGNC:3677	secreted	FGFR3	HGNC:3690	16597617
FGF20	HGNC:3677	secreted	FGFR4	HGNC:3691	15621532
FGF21	HGNC:3678	secreted	FGFR4	HGNC:3691	22442730
FGF22	HGNC:3679	secreted	FGFR1	HGNC:3688	16597617
FGF22	HGNC:3679	secreted	FGFR2	HGNC:3689	12591959
FGF22	HGNC:3679	secreted	FGFRL1	HGNC:3693	19920134
FGF23	HGNC:3680	secreted	FGFR1	HGNC:3688	16081635
FGF23	HGNC:3680	secreted	FGFR2	HGNC:3689	16081635, 12032146
FGF23	HGNC:3680	secreted	FGFR3	HGNC:3690	12032146
FGF23	HGNC:3680	secreted	FGFR4	HGNC:3691	16081635
FGF23	HGNC:3680	secreted	KL	HGNC:6344	30605400
FGF3	HGNC:3681	secreted	FGFR1	HGNC:3688	7592624, 8663044
FGF3	HGNC:3681	secreted	FGFR2	HGNC:3689	7592624, 8663044
FGF3	HGNC:3681	secreted	FGFR3	HGNC:3690	8663044
FGF3	HGNC:3681	secreted	FGFR4	HGNC:3691	8663044
FGF3	HGNC:3681	secreted	FGFRL1	HGNC:3693	19920134
FGF4	HGNC:3682	secreted	FGFR1	HGNC:3688	11486033, 11486033
FGF4	HGNC:3682	secreted	FGFR2	HGNC:3689	11486033, 8663044
FGF4	HGNC:3682	secreted	FGFR3	HGNC:3690	11486033, 8663044
FGF4	HGNC:3682	secreted	FGFR4	HGNC:3691	11486033, 8663044
FGF4	HGNC:3682	secreted	FGFRL1	HGNC:3693	19920134
FGF4	HGNC:3682	secreted	NRP1	HGNC:8004	15695515
FGF5	HGNC:3683	secreted	FGFR1	HGNC:3688	8386828, 8386828
FGF5	HGNC:3683	secreted	FGFR2	HGNC:3689	8386828, 11876253
FGF5	HGNC:3683	secreted	FGFR3	HGNC:3690	8663044
FGF5	HGNC:3683	secreted	FGFR4	HGNC:3691	1385111, 8663044
FGF6	HGNC:3684	secreted	FGFR1	HGNC:3688	8663044
FGF6	HGNC:3684	secreted	FGFR2	HGNC:3689	8663044
FGF6	HGNC:3684	secreted	FGFR3	HGNC:3690	8663044
FGF6	HGNC:3684	secreted	FGFR4	HGNC:3691	1385111, 1385111
FGF7	HGNC:3685	secreted	FGFR1	HGNC:3688	8663044
FGF7	HGNC:3685	secreted	FGFR2	HGNC:3689	12591959, 7687739
FGF7	HGNC:3685	secreted	FGFR3	HGNC:3690	8663044
FGF7	HGNC:3685	secreted	NRP1	HGNC:8004	15695515
FGF8	HGNC:3686	secreted	FGFR1	HGNC:3688	8290257, 10574949
FGF8	HGNC:3686	secreted	FGFR2	HGNC:3689	8663044, 8663044, 10751172
FGF8	HGNC:3686	secreted	FGFR3	HGNC:3690	8663044, 11486033, 10574949
FGF8	HGNC:3686	secreted	FGFR4	HGNC:3691	11486033, 10736564
FGF8	HGNC:3686	secreted	FGFRL1	HGNC:3693	19920134
FGF9	HGNC:3687	secreted	FGFR1	HGNC:3688	10574949
FGF9	HGNC:3687	secreted	FGFR2	HGNC:3689	8663044, 8576175
FGF9	HGNC:3687	secreted	FGFR3	HGNC:3690	15231666, 10574949, 8576175
FGF9	HGNC:3687	secreted	FGFR4	HGNC:3691	8663044
FGG	HGNC:3694	secreted	ITGA2B	HGNC:6138	2018974
FGG	HGNC:3694	secreted	ITGA5	HGNC:6141	15031111
FGG	HGNC:3694	secreted	ITGAV	HGNC:6150	15031111
FGG	HGNC:3694	secreted	ITGB1	HGNC:6153	15031111
FGG	HGNC:3694	secreted	ITGB2	HGNC:6155	16601240
FGG	HGNC:3694	secreted	TLR4	HGNC:11850	24661950
FGL1	HGNC:3695	secreted	EGFR	HGNC:3236	24768768
FGL1	HGNC:3695	secreted	LAG3	HGNC:6476	30580966
FLT3LG	HGNC:3766	secreted	FLT3	HGNC:3765	15147956, 9651358, 7505204
FN1	HGNC:3778	secreted	CD44	HGNC:1681	1730778
FN1	HGNC:3778	secreted	COL13A1	HGNC:2190	11956183
FN1	HGNC:3778	secreted	ITGA2	HGNC:6137	7688313
FN1	HGNC:3778	secreted	ITGA2B	HGNC:6138	8663002
FN1	HGNC:3778	secreted	ITGA4	HGNC:6140	9842903, 11010812, 9117345
FN1	HGNC:3778	secreted	ITGA5	HGNC:6141	1532572, 11423542, 10772816, 11801679, 9211865, 1694173
FN1	HGNC:3778	secreted	ITGA8	HGNC:6144	7626807, 7559467
FN1	HGNC:3778	secreted	ITGA9	HGNC:6145	11839764
FN1	HGNC:3778	secreted	ITGAV	HGNC:6150	23154389
FN1	HGNC:3778	secreted	ITGB1	HGNC:6153	7626807, 7688313, 9842903, 10772816, 11010812, 8120056
FN1	HGNC:3778	secreted	ITGB3	HGNC:6156	11423542, 8663002, 1694173
FN1	HGNC:3778	secreted	ITGB6	HGNC:6161	1532572, 1532572
FN1	HGNC:3778	secreted	ITGB7	HGNC:6162	1372909
FN1	HGNC:3778	secreted	ITGB8	HGNC:6163	7542940
FN1	HGNC:3778	secreted	MAG	HGNC:6783	11423128
FN1	HGNC:3778	secreted	NT5E	HGNC:8021	9361795, 10470109
FN1	HGNC:3778	secreted	PLAUR	HGNC:9053	2413022
FN1	HGNC:3778	secreted	SDC2	HGNC:10659	10772816, 10772816
FN1	HGNC:3778	secreted	TNFRSF11B	HGNC:11909	15799029
FN1	HGNC:3778	secreted	TSHR	HGNC:12373	11981027
FNDC5	HGNC:20240	secreted	ITGAV	HGNC:6150	30550785
FNDC5	HGNC:20240	secreted	ITGB5	HGNC:6160	30550785
FSHB	HGNC:3964	secreted	FSHR	HGNC:3969	2126341, 10395410
FSTL1	HGNC:3972	secreted	DIP2A	HGNC:17217	20054002
FZD8	HGNC:4046	plasma membrane; secreted	CKAP4	HGNC:16991	28893174
GAL	HGNC:4114	secreted	GALR1	HGNC:4132	10689365, 11481429, 9168941, 9685625, 9808667, 9880084, 7524088, 11600206, 8617199, 9808667, 7524088
GAL	HGNC:4114	secreted	GALR2	HGNC:4133	9832121, 9880084, 9685625, 11600206, 9480833, 9685625
GAL	HGNC:4114	secreted	GALR3	HGNC:4134	9832121, 9832121, 9722565, 9880084
GAL	HGNC:4114	secreted	GPR151	HGNC:23624	15111018
GALP	HGNC:24840	secreted	GALR1	HGNC:4132	10689365, 15944009
GALP	HGNC:24840	secreted	GALR2	HGNC:4133	9832121, 15944009, 20880399
GALP	HGNC:24840	secreted	GALR3	HGNC:4134	9832121, 15944009
GAS6	HGNC:4168	secreted	AXL	HGNC:905	7854420, 8939948, 8621659, 16362042
GAS6	HGNC:4168	secreted	MERTK	HGNC:7027	9160883, 8939948, 8939948
GAS6	HGNC:4168	secreted	TYRO3	HGNC:12446	7867073, 8939948, 8621659, 8939948
GAST	HGNC:4164	secreted	CCKBR	HGNC:1571	7681836
GCG	HGNC:4191	secreted	GCGR	HGNC:4192	12529935, 4305077, 8382034
GCG	HGNC:4191	secreted	GLP1R	HGNC:4324	8404634, 7937318, 15528268, 8404634, 11116211
GCG	HGNC:4191	secreted	GLP2R	HGNC:4325	9990065, 11738243, 11738243
GDF1	HGNC:4214	secreted	ACVR1	HGNC:171	28955827
GDF1	HGNC:4214	secreted	BMPR1A	HGNC:1076	28955827
GDF1	HGNC:4214	secreted	BMPR2	HGNC:1078	28955827
GDF11	HGNC:4216	secreted	ACVR1B	HGNC:172	12414726
GDF11	HGNC:4216	secreted	ACVR2A	HGNC:173	12414726
GDF11	HGNC:4216	secreted	ACVR2B	HGNC:174	12414726, 16845371
GDF15	HGNC:30142	secreted	GFRAL	HGNC:32789	28953886, 28846097, 28846098, 28846099
GDF2	HGNC:4217	secreted	ACVR1	HGNC:171	19996292
GDF2	HGNC:4217	secreted	ACVR2A	HGNC:173	19996292
GDF2	HGNC:4217	secreted	ACVR2B	HGNC:174	15851468
GDF2	HGNC:4217	secreted	ACVRL1	HGNC:175	17068149
GDF2	HGNC:4217	secreted	BMPR2	HGNC:1078	15851468
GDF2	HGNC:4217	secreted	ENG	HGNC:3349	7068149
GDF3	HGNC:4218	secreted	TDGF1	HGNC:11701	28126904
GDF5	HGNC:4220	secreted	ACVR1	HGNC:171	8702914
GDF5	HGNC:4220	secreted	ACVR2A	HGNC:173	8702914
GDF5	HGNC:4220	secreted	ACVR2B	HGNC:174	8702914
GDF5	HGNC:4220	secreted	BMPR1A	HGNC:1076	9525338
GDF5	HGNC:4220	secreted	BMPR1B	HGNC:1077	8702914, 15569154, 11282024
GDF5	HGNC:4220	secreted	BMPR2	HGNC:1078	8702914, 9525338
GDF5	HGNC:4220	secreted	ROR2	HGNC:10257	15569154
GDF6	HGNC:4221	secreted	BMPR1A	HGNC:1076	16049014, 9525338
GDF6	HGNC:4221	secreted	BMPR1B	HGNC:1077	9525338
GDF6	HGNC:4221	secreted	BMPR2	HGNC:1078	16049014, 9525338
GDF7	HGNC:4222	secreted	ACVR2A	HGNC:173	16049014
GDF7	HGNC:4222	secreted	BMPR1A	HGNC:1076	16049014
GDF7	HGNC:4222	secreted	BMPR2	HGNC:1078	16049014
GDF9	HGNC:4224	secreted	ACVR2A	HGNC:173	12135884
GDF9	HGNC:4224	secreted	BMPR1A	HGNC:1076	12135884
GDF9	HGNC:4224	secreted	BMPR1B	HGNC:1077	12135884
GDF9	HGNC:4224	secreted	BMPR2	HGNC:1078	12135884, 12135884
GDF9	HGNC:4224	secreted	TGFBR1	HGNC:11772	14684852
GDNF	HGNC:4232	secreted	GFRA1	HGNC:4243	14514671, 8674117, 9482105
GDNF	HGNC:4232	secreted	GFRA2	HGNC:4244	9182803, 9407096
GDNF	HGNC:4232	secreted	RET	HGNC:9967	9482105, 9182803, 14514671, 8674117
GH1	HGNC:4261	secreted	GHR	HGNC:4263	7862673
GH1	HGNC:4261	secreted	PRLR	HGNC:9446	9556914
GH2	HGNC:4262	secreted	GHR	HGNC:4263	1955498
GHRH	HGNC:4265	secreted	GHRHR	HGNC:4266	7680413, 1333056
GHRH	HGNC:4265	secreted	VIPR1	HGNC:12694	8791009
GHRL	HGNC:18129	secreted	GHSR	HGNC:4267	10604470, 15905359, 10628755, 12907757, 21402696, 11314756, 10604470, 11227737
GHRL	HGNC:18129	secreted	GPR39	HGNC:4496	16284174
GHRL	HGNC:18129	secreted	MLNR	HGNC:4495	12606621
GIP	HGNC:4270	secreted	DPP4	HGNC:3009	15655705
GIP	HGNC:4270	secreted	GIPR	HGNC:4271	15655707, 7589426, 15655707, 8795084, 12627975, 7589426
GLG1	HGNC:4316	plasma membrane; secreted	SELE	HGNC:10718	11404363
GNAI2	HGNC:4385	plasma membrane	ADCY1	HGNC:232	2121366
GNAI2	HGNC:4385	plasma membrane	ADORA1	HGNC:262	11369591
GNAI2	HGNC:4385	plasma membrane	ADRA2A	HGNC:281	7887906
GNAI2	HGNC:4385	plasma membrane	ADRA2B	HGNC:282	2169434
GNAI2	HGNC:4385	plasma membrane	AGTR2	HGNC:338	8663053, 11055978
GNAI2	HGNC:4385	plasma membrane	C5AR1	HGNC:1338	7962171
GNAI2	HGNC:4385	plasma membrane	CAV1	HGNC:1527	8621645
GNAI2	HGNC:4385	plasma membrane	CCR5	HGNC:1606	15251452
GNAI2	HGNC:4385	plasma membrane	CNR1	HGNC:2159	11168387
GNAI2	HGNC:4385	plasma membrane	CXCR1	HGNC:6026	8662698, 8903513
GNAI2	HGNC:4385	plasma membrane	CXCR2	HGNC:6027	8662698
GNAI2	HGNC:4385	plasma membrane	EDNRA	HGNC:3179	7882989
GNAI2	HGNC:4385	plasma membrane	EGFR	HGNC:3236	11286993
GNAI2	HGNC:4385	plasma membrane	F2R	HGNC:3537	10644723, 8982657
GNAI2	HGNC:4385	plasma membrane	FPR1	HGNC:3826	8663057
GNAI2	HGNC:4385	plasma membrane	IGF1R	HGNC:5465	11120746
GNAI2	HGNC:4385	plasma membrane	LHCGR	HGNC:6585	10493819
GNAI2	HGNC:4385	plasma membrane	LPAR3	HGNC:14298	10727522
GNAI2	HGNC:4385	plasma membrane	MTNR1A	HGNC:7463	10598579, 17215244
GNAI2	HGNC:4385	plasma membrane	MTNR1B	HGNC:7464	17215244
GNAI2	HGNC:4385	plasma membrane	OPRD1	HGNC:8153	1671672
GNAI2	HGNC:4385	plasma membrane	OPRM1	HGNC:8156	12068084
GNAI2	HGNC:4385	plasma membrane	P2RY12	HGNC:18124	8554519
GNAI2	HGNC:4385	plasma membrane	TBXA2R	HGNC:11608	16212421
GNAI2	HGNC:4385	plasma membrane	TSHR	HGNC:12373	8552586
GNAS	HGNC:4392	secreted	ADRB2	HGNC:286	19144685
GNAS	HGNC:4392	secreted	AVPR2	HGNC:897	8621513
GNAS	HGNC:4392	secreted	CRHR1	HGNC:2357	10598591
GNAS	HGNC:4392	secreted	GCGR	HGNC:4192	1908089
GNAS	HGNC:4392	secreted	LHCGR	HGNC:6585	10493819
GNAS	HGNC:4392	secreted	PTGDR	HGNC:9591	12672054
GNAS	HGNC:4392	secreted	TSHR	HGNC:12373	9525885
GNAS	HGNC:4392	secreted	VIPR1	HGNC:12694	11812005
GNRH1	HGNC:4419	secreted	GNRHR	HGNC:4421	414473, 17452338, 11726197, 17095587, 9414473
GNRH2	HGNC:4420	secreted	GNRHR	HGNC:4421	17452338, 17942747, 19638591
GPC3	HGNC:4451	plasma membrane	CD81	HGNC:1701	23665349
GPC3	HGNC:4451	plasma membrane	IGF1R	HGNC:5465	18413366
GPHA2	HGNC:18054	secreted	TSHR	HGNC:12373	12045258
GPHB5	HGNC:18055	secreted	TSHR	HGNC:12373	16210345
GPI	HGNC:4458	secreted	AMFR	HGNC:463	12527360, 16563432
GREM1	HGNC:2001	secreted	KDR	HGNC:6307	20660291, 25810250, 27894090, 27174917
GRN	HGNC:4601	secreted	SORT1	HGNC:11186	22361451, 24163244
GRN	HGNC:4601	secreted	TNFRSF1A	HGNC:11916	21393509
GRN	HGNC:4601	secreted	TNFRSF1B	HGNC:11917	21393509
GRP	HGNC:4605	secreted	BRS3	HGNC:1113	11112777
GRP	HGNC:4605	secreted	GRPR	HGNC:4609	1720612, 7838118, 10454496, 7838118, 19463875, 7838118
GRP	HGNC:4605	secreted	NMBR	HGNC:7843	10545285
GUCA2A	HGNC:4682	secreted	GUCY2C	HGNC:4688	10845107, 10601865, 11889121
GUCA2B	HGNC:4683	secreted	GUCY2C	HGNC:4688	10845107
GUCA2B	HGNC:4683	secreted	GUCY2D	HGNC:4689	9698373
GZMB	HGNC:4709	secreted	CHRM3	HGNC:1952	11665980
GZMB	HGNC:4709	secreted	IGF2R	HGNC:5467	11081635, 11081635
HAS2	HGNC:4819	plasma membrane	CD44	HGNC:1681	1694723
HAS2	HGNC:4819	plasma membrane	HMMR	HGNC:5012	1376732
HAVCR1	HGNC:17866	plasma membrane	CD300LB	HGNC:30811	20566714
HAVCR1	HGNC:17866	plasma membrane	HAVCR1	HGNC:17866	17363299
HBEGF	HGNC:3059	secreted	CD44	HGNC:1681	7532176
HBEGF	HGNC:3059	secreted	CD82	HGNC:6210	10749879
HBEGF	HGNC:3059	secreted	CD9	HGNC:1709	1939101, 11735113, 11846885, 8194524
HBEGF	HGNC:3059	secreted	EGFR	HGNC:3236	12725245, 12725245
HBEGF	HGNC:3059	secreted	ERBB2	HGNC:3430	12958167
HBEGF	HGNC:3059	secreted	ERBB4	HGNC:3432	1840698, 9135143
HCRT	HGNC:4847	secreted	HCRTR1	HGNC:4848	9491897, 9491897, 10498827, 14691055, 11403934, 12606634, 11250867, 12702704, 11266181, 11162621, 12208495, 18599270, 21362456, 9491897
HCRT	HGNC:4847	secreted	HCRTR2	HGNC:4849	9491897, 9491897, 12702704, 11162621, 12208495, 18599270, 9491897
HCRT	HGNC:4847	secreted	NPFFR2	HGNC:4525	12609745
HEBP1	HGNC:17176	secreted	FPR3	HGNC:3828	15623572
HGF	HGNC:4893	secreted	CD44	HGNC:1681	10037743
HGF	HGNC:4893	secreted	MET	HGNC:7029	1846706, 1655405, 15167892, 18495663
HGF	HGNC:4893	secreted	SDC1	HGNC:10658	11830493
HGF	HGNC:4893	secreted	SDC2	HGNC:10659	8157651
HGF	HGNC:4893	secreted	ST14	HGNC:11344	10962009
HHLA2	HGNC:4905	plasma membrane	TMIGD2	HGNC:28324	26405587
HLA-A	HGNC:4931	plasma membrane	APLP2	HGNC:598	19184004
HLA-A	HGNC:4931	plasma membrane	ERBB2	HGNC:3430	10593938
HLA-A	HGNC:4931	plasma membrane	KIR3DL1	HGNC:6338	17182537
HLA-A	HGNC:4931	plasma membrane	KIR3DL2	HGNC:6339	15719024, 8617928, 8760804
HLA-A	HGNC:4931	plasma membrane	LILRB1	HGNC:6605	12897781
HLA-A	HGNC:4931	plasma membrane	LILRB2	HGNC:6606	12853576, 9531263
HLA-B	HGNC:4932	plasma membrane	CANX	HGNC:1473	7876141
HLA-B	HGNC:4932	plasma membrane	KIR2DL3	HGNC:6331	28514659, 7931060, 8760827
HLA-B	HGNC:4932	plasma membrane	KIR3DL1	HGNC:6338	15607823, 8046332
HLA-B	HGNC:4932	plasma membrane	KIR3DL2	HGNC:6339	17407096, 23804219, 23857132
HLA-B	HGNC:4932	plasma membrane	KLRD1	HGNC:6378	8046333
HLA-B	HGNC:4932	plasma membrane	LILRB1	HGNC:6605	12853576
HLA-B	HGNC:4932	plasma membrane	LILRB2	HGNC:6606	12853576, 9531263
HLA-C	HGNC:4933	plasma membrane	KIR2DL1	HGNC:6329	15607823, 10429675, 9378975, 11323700, 10820396, 11163076, 12794140, 11009104, 12454284, 9686591, 9768753
HLA-C	HGNC:4933	plasma membrane	KIR2DL3	HGNC:6331	15607823, 8692965, 9768753, 10497191
HLA-C	HGNC:4933	plasma membrane	KIR2DS4	HGNC:6336	15265913, 9521070
HLA-C	HGNC:4933	plasma membrane	LILRA3	HGNC:6604	21270408
HLA-C	HGNC:4933	plasma membrane	LILRB1	HGNC:6605	12853576
HLA-C	HGNC:4933	plasma membrane	LILRB2	HGNC:6606	12853576
HLA-E	HGNC:4962	plasma membrane	KLRC1	HGNC:6374	9486650, 9486650
HLA-E	HGNC:4962	plasma membrane	KLRC2	HGNC:6375	9486650, 9486650, 9103421
HLA-E	HGNC:4962	plasma membrane	KLRD1	HGNC:6378	9486650, 14734748, 9815261, 9486650, 9886400
HLA-E	HGNC:4962	plasma membrane	KLRK1	HGNC:18788	24223577
HLA-F	HGNC:4963	plasma membrane	KIR3DL1	HGNC:6338	27455421
HLA-F	HGNC:4963	plasma membrane	KIR3DL2	HGNC:6339	27455421
HLA-F	HGNC:4963	plasma membrane	LILRB1	HGNC:6605	11169396
HLA-F	HGNC:4963	plasma membrane	LILRB2	HGNC:6606	11169396
HLA-G	HGNC:4964	plasma membrane	KIR2DL4	HGNC:6332	10190900, 10190900
HLA-G	HGNC:4964	plasma membrane	KLRC1	HGNC:6374	9295021
HLA-G	HGNC:4964	plasma membrane	KLRD1	HGNC:6378	9405670, 9295021, 9405670
HLA-G	HGNC:4964	plasma membrane	LILRB1	HGNC:6605	15718280, 9933109, 12853576, 12874224
HLA-G	HGNC:4964	plasma membrane	LILRB2	HGNC:6606	12853576, 15670976, 9531263, 10190906
HMGB1	HGNC:4983	secreted	HAVCR2	HGNC:18437	22842346
HMGB1	HGNC:4983	secreted	SDC1	HGNC:10658	1369684
HMGB1	HGNC:4983	secreted	THBD	HGNC:11784	15841214
HP	HGNC:5141	secreted	CD163	HGNC:1631	27294203
HP	HGNC:5141	secreted	ITGAM	HGNC:6149	8786317
HP	HGNC:5141	secreted	ITGB2	HGNC:6155	8786317
HRAS	HGNC:5173	plasma membrane	AGTR1	HGNC:336	8753867
HRAS	HGNC:5173	plasma membrane	CAV1	HGNC:1527	8621645
HRAS	HGNC:5173	plasma membrane	INSR	HGNC:6091	3109943
HRG	HGNC:5181	secreted	FCGR1A	HGNC:3613	10421785
HSP90AA1	HGNC:5253	secreted	CFTR	HGNC:1884	9843494
HSP90AA1	HGNC:5253	secreted	EGFR	HGNC:3236	18199556
HSP90AA1	HGNC:5253	secreted	FGFR3	HGNC:3690	21487019
HSPG2	HGNC:5273	secreted	COL13A1	HGNC:2190	11956183
HSPG2	HGNC:5273	secreted	ITGA2	HGNC:6137	15240572
HSPG2	HGNC:5273	secreted	ITGB1	HGNC:6153	9431988
HSPG2	HGNC:5273	secreted	PTPRS	HGNC:9681	11865065
IAPP	HGNC:5329	secreted	CALCR	HGNC:1440	12529937, 9487987, 10342886
IAPP	HGNC:5329	secreted	RAMP1	HGNC:9843	10385705
IAPP	HGNC:5329	secreted	RAMP2	HGNC:9844	16531504
ICAM1	HGNC:5344	plasma membrane	IL2RA	HGNC:6008	1976256
ICAM1	HGNC:5344	plasma membrane	ITGAL	HGNC:6148	14507735
ICAM1	HGNC:5344	plasma membrane	ITGAM	HGNC:6149	11073102, 9488691
ICAM1	HGNC:5344	plasma membrane	ITGAX	HGNC:6152	4062888
ICAM1	HGNC:5344	plasma membrane	ITGB2	HGNC:6155	14507735, 4062888, 7642561, 11279101
ICAM1	HGNC:5344	plasma membrane	SPN	HGNC:11249	1683685
ICAM2	HGNC:5345	plasma membrane	ITGAL	HGNC:6148	15023143
ICAM2	HGNC:5345	plasma membrane	ITGAM	HGNC:6149	10352278
ICAM2	HGNC:5345	plasma membrane	ITGB2	HGNC:6155	15023143, 9786897
ICAM3	HGNC:5346	plasma membrane	CD209	HGNC:1641	15795245
ICAM3	HGNC:5346	plasma membrane	CLEC4M	HGNC:13523	11257134
ICAM3	HGNC:5346	plasma membrane	ITGAD	HGNC:6146	8777714
ICAM3	HGNC:5346	plasma membrane	ITGAL	HGNC:6148	15728350, 11353828, 15728350
ICAM3	HGNC:5346	plasma membrane	ITGB2	HGNC:6155	15728350, 11353828, 7822326
ICAM4	HGNC:5347	plasma membrane	ITGA2B	HGNC:6138	15355350
ICAM4	HGNC:5347	plasma membrane	ITGA4	HGNC:6140	11435317
ICAM4	HGNC:5347	plasma membrane	ITGAL	HGNC:6148	15355350
ICAM4	HGNC:5347	plasma membrane	ITGAM	HGNC:6149	15355350, 10846180
ICAM4	HGNC:5347	plasma membrane	ITGAV	HGNC:6150	15355350, 11435317
ICAM4	HGNC:5347	plasma membrane	ITGB1	HGNC:6153	11435317
ICAM4	HGNC:5347	plasma membrane	ITGB2	HGNC:6155	15355350, 10846180
ICAM4	HGNC:5347	plasma membrane	ITGB3	HGNC:6156	15355350
ICAM5	HGNC:5348	plasma membrane	ITGAL	HGNC:6148	10741396, 8995416
ICAM5	HGNC:5348	plasma membrane	ITGB2	HGNC:6155	10741396, 8995416
ICOSLG	HGNC:17087	plasma membrane	CD28	HGNC:1653	21530327, 23470321
ICOSLG	HGNC:17087	plasma membrane	CTLA4	HGNC:2505	21530327
ICOS	HGNC:5351	plasma membrane	ICOSLG	HGNC:17087	23954143
ICOSLG	HGNC:17087	plasma membrane	ICOS	HGNC:5351	14599850, 23954143
IFNA1	HGNC:5417	secreted	IFNAR1	HGNC:5432	11698684, 7932753
IFNA1	HGNC:5417	secreted	IFNAR2	HGNC:5433	11698684
IFNA10	HGNC:5418	secreted	IFNAR1	HGNC:5432	21856167
IFNA10	HGNC:5418	secreted	IFNAR2	HGNC:5433	21856167
IFNA13	HGNC:5419	secreted	IFNAR1	HGNC:5432	21856167
IFNA13	HGNC:5419	secreted	IFNAR2	HGNC:5433	21856167
IFNA14	HGNC:5420	secreted	IFNAR1	HGNC:5432	21856167
IFNA14	HGNC:5420	secreted	IFNAR2	HGNC:5433	21856167
IFNA16	HGNC:5421	secreted	IFNAR1	HGNC:5432	21856167
IFNA16	HGNC:5421	secreted	IFNAR2	HGNC:5433	21856167
IFNA17	HGNC:5422	secreted	IFNAR1	HGNC:5432	21856167
IFNA17	HGNC:5422	secreted	IFNAR2	HGNC:5433	21856167
IFNA2	HGNC:5423	secreted	IFNAR1	HGNC:5432	1834641
IFNA2	HGNC:5423	secreted	IFNAR2	HGNC:5433	10339405, 11888273
IFNA21	HGNC:5424	secreted	IFNAR1	HGNC:5432	21856167
IFNA21	HGNC:5424	secreted	IFNAR2	HGNC:5433	21856167
IFNA4	HGNC:5425	secreted	IFNAR1	HGNC:5432	21856167
IFNA4	HGNC:5425	secreted	IFNAR2	HGNC:5433	21856167
IFNA5	HGNC:5426	secreted	IFNAR1	HGNC:5432	21856167
IFNA5	HGNC:5426	secreted	IFNAR2	HGNC:5433	10395669
IFNA6	HGNC:5427	secreted	IFNAR1	HGNC:5432	21856167
IFNA6	HGNC:5427	secreted	IFNAR2	HGNC:5433	21856167
IFNA7	HGNC:5428	secreted	IFNAR1	HGNC:5432	21856167
IFNA7	HGNC:5428	secreted	IFNAR2	HGNC:5433	21856167
IFNA8	HGNC:5429	secreted	IFNAR1	HGNC:5432	21856167
IFNA8	HGNC:5429	secreted	IFNAR2	HGNC:5433	8969169
IFNB1	HGNC:5434	secreted	IFNAR1	HGNC:5432	11278538, 1834641
IFNB1	HGNC:5434	secreted	IFNAR2	HGNC:5433	11278538, 10395669
IFNE	HGNC:18163	secreted	IFNAR1	HGNC:5432	22410872
IFNE	HGNC:18163	secreted	IFNAR2	HGNC:5433	22410872
IFNG	HGNC:5438	secreted	IFNGR1	HGNC:5439	10811850, 12165521, 10986460, 11250200
IFNG	HGNC:5438	secreted	IFNGR2	HGNC:5440	10811850, 7673114
IFNK	HGNC:21714	secreted	IFNAR1	HGNC:5432	22410872
IFNK	HGNC:21714	secreted	IFNAR2	HGNC:5433	22410872
IFNL1	HGNC:18363	secreted	IFNLR1	HGNC:18584	12974481, 12469119
IFNL1	HGNC:18363	secreted	IL10RB	HGNC:5965	12974481
IFNL2	HGNC:18364	secreted	IFNLR1	HGNC:18584	12974481, 12469119
IFNL2	HGNC:18364	secreted	IL10RB	HGNC:5965	12974481, 12469119
IFNL3	HGNC:18365	secreted	IFNLR1	HGNC:18584	12974481
IFNL3	HGNC:18365	secreted	IL10RB	HGNC:5965	12974481, 12469119
IFNL4	HGNC:44480	secreted	IFNLR1	HGNC:18584	26134097
IFNL4	HGNC:44480	secreted	IL10RB	HGNC:5965	26134097
IFNW1	HGNC:5448	secreted	IFNAR1	HGNC:5432	11278538, 1834641
IFNW1	HGNC:5448	secreted	IFNAR2	HGNC:5433	11278538
IGF1	HGNC:5464	secreted	IGF1R	HGNC:5465	2877871, 1852007
IGF2	HGNC:5466	secreted	IGF1R	HGNC:5465	9972281
IGF2	HGNC:5466	secreted	IGF2R	HGNC:5467	2964083, 7797478, 9722981
IGF2	HGNC:5466	secreted	INSR	HGNC:6091	9281335, 9722981
IGFBP4	HGNC:5473	secreted	FZD8	HGNC:4046	18528331
IGFBP4	HGNC:5473	secreted	LRP6	HGNC:6698	18528331
IGFL1	HGNC:24093	secreted	IGFLR1	HGNC:23620	21454693
IGFL2	HGNC:32929	secreted	IGFLR1	HGNC:23620	21454693
IGFL3	HGNC:32930	secreted	IGFLR1	HGNC:23620	21454693
IGSF11	HGNC:16669	plasma membrane	VSIR	HGNC:30085	30220083
IHH	HGNC:5956	secreted	BOC	HGNC:17173	20519495
IHH	HGNC:5956	secreted	CDON	HGNC:17104	20519495
IHH	HGNC:5956	secreted	HHIP	HGNC:14866	10050855, 10050855, 11435703
IHH	HGNC:5956	secreted	PTCH1	HGNC:9585	11562786, 9811851
IHH	HGNC:5956	secreted	PTCH2	HGNC:9586	9811851
IL10	HGNC:5962	secreted	IL10RA	HGNC:5964	12974481, 11485736, 8248239, 8897595, 11717514, 10231374, 7759550
IL10	HGNC:5962	secreted	IL10RB	HGNC:5965	12974481, 11485736, 9312047
IL11	HGNC:5966	secreted	IL11RA	HGNC:5967	10948192, 7670098, 10504396
IL11	HGNC:5966	secreted	IL6ST	HGNC:6021	10948192
IL12A	HGNC:5969	secreted	IL12RB1	HGNC:5971	11086056
IL12A	HGNC:5969	secreted	IL12RB2	HGNC:5972	943050
IL12B	HGNC:5970	secreted	IL12RB1	HGNC:5971	7843232, 7527811
IL12B	HGNC:5970	secreted	IL12RB2	HGNC:5972	11086056, 11940489
IL12B	HGNC:5970	secreted	IL23R	HGNC:19100	17587057
IL13	HGNC:5973	secreted	IL13RA1	HGNC:5974	12704343, 11278629
IL13	HGNC:5973	secreted	IL13RA2	HGNC:5975	12704343, 11003391
IL13	HGNC:5973	secreted	IL2RG	HGNC:6010	8920992
IL13	HGNC:5973	secreted	IL4R	HGNC:6015	12704343, 11709756
IL15	HGNC:5977	secreted	IL15RA	HGNC:5978	15265897, 7641685, 16284400
IL15	HGNC:5977	secreted	IL2RA	HGNC:6008	8734356
IL15	HGNC:5977	secreted	IL2RB	HGNC:6009	15265897, 8026467, 9176231
IL15	HGNC:5977	secreted	IL2RG	HGNC:6010	15265897, 8568232
IL16	HGNC:5980	secreted	CD4	HGNC:1678	1851800, 7910967
IL16	HGNC:5980	secreted	GRIN2D	HGNC:4588	10479680
IL16	HGNC:5980	secreted	KCNJ10	HGNC:6256	10479680
IL16	HGNC:5980	secreted	KCNJ15	HGNC:6261	10479680
IL17A	HGNC:5981	secreted	IL17RA	HGNC:5985	9367539, 9367539
IL17A	HGNC:5981	secreted	IL17RC	HGNC:18358	18684971
IL17B	HGNC:5982	secreted	IL17RB	HGNC:18015	10749887, 10749887
IL17C	HGNC:5983	secreted	IL17RA	HGNC:5985	21993848
IL17C	HGNC:5983	secreted	IL17RE	HGNC:18439	21993848
IL17F	HGNC:16404	secreted	IL17RA	HGNC:5985	18684971
IL18	HGNC:5986	secreted	IL18R1	HGNC:5988	9325300, 9325300
IL18	HGNC:5986	secreted	IL18RAP	HGNC:5989	9792649
IL18	HGNC:5986	secreted	IL1RAPL1	HGNC:5996	9325300
IL19	HGNC:5990	secreted	IL20RA	HGNC:6003	12974481, 11564763
IL19	HGNC:5990	secreted	IL20RB	HGNC:6004	12974481
IL1A	HGNC:5991	secreted	IL1R1	HGNC:5993	2946959, 2946959
IL1A	HGNC:5991	secreted	IL1R2	HGNC:5994	7878046, 7878046
IL1A	HGNC:5991	secreted	IL1RAP	HGNC:5995	9820540
IL1B	HGNC:5992	secreted	IL1R1	HGNC:5993	62193, 9820540, 9062193
IL1B	HGNC:5992	secreted	IL1R2	HGNC:5994	8332913, 7878046
IL1B	HGNC:5992	secreted	IL1RAP	HGNC:5995	9820540, 9820540
IL1F10	HGNC:15552	secreted	IL1R1	HGNC:5993	11278614
IL1RAPL1	HGNC:5996	plasma membrane	PTPRD	HGNC:9668	23345436
IL1RAPL1	HGNC:5996	plasma membrane	PTPRF	HGNC:9670	23345436
IL1RAPL1	HGNC:5996	plasma membrane	PTPRS	HGNC:9681	23345436
IL1RN	HGNC:6000	secreted	IL1R1	HGNC:5993	9062194
IL1RN	HGNC:6000	secreted	IL1R2	HGNC:5994	1834644
IL2	HGNC:6001	secreted	CD53	HGNC:1686	7963560
IL2	HGNC:6001	secreted	IL2RA	HGNC:6008	15265897, 1993646
IL2	HGNC:6001	secreted	IL2RB	HGNC:6009	15265897, 11035066, 8049354
IL2	HGNC:6001	secreted	IL2RG	HGNC:6010	15265897, 10662798, 8049354
IL20	HGNC:6002	secreted	IL20RA	HGNC:6003	12974481, 11163236, 12351624, 14580208
IL20	HGNC:6002	secreted	IL20RB	HGNC:6004	12974481, 11163236, 12351624, 14580208
IL20	HGNC:6002	secreted	IL22RA1	HGNC:13700	12974481
IL21	HGNC:6005	secreted	IL21R	HGNC:6006	11418623, 11418623
IL21	HGNC:6005	secreted	IL2RG	HGNC:6010	11418623
IL22	HGNC:14900	secreted	IL10RA	HGNC:5964	58985
IL22	HGNC:14900	secreted	IL10RB	HGNC:5965	10875937
IL22	HGNC:14900	secreted	IL22RA1	HGNC:13700	58985, 11035029
IL22	HGNC:14900	secreted	IL22RA2	HGNC:14901	11390453, 11390453
IL23A	HGNC:15488	secreted	IL12RB1	HGNC:5971	12023369, 11114383, 12023369, 12671732
IL23A	HGNC:15488	secreted	IL23R	HGNC:19100	12023369, 12023369
IL24	HGNC:11346	secreted	IL20RA	HGNC:6003	12974481, 11706020
IL24	HGNC:11346	secreted	IL20RB	HGNC:6004	12974481
IL24	HGNC:11346	secreted	IL22RA1	HGNC:13700	12974481
IL25	HGNC:13765	secreted	IL17RB	HGNC:18015	11058597, 11058597
IL26	HGNC:17119	secreted	IL20RA	HGNC:6003	14764663
IL26	HGNC:17119	secreted	IL20RB	HGNC:6004	14764663
IL27	HGNC:19157	secreted	IL27RA	HGNC:17290	12121660
IL3	HGNC:6011	secreted	CSF2RB	HGNC:2436	11700046, 9278420
IL3	HGNC:6011	secreted	IL3RA	HGNC:6012	11700046, 9278420, 8649415
IL31	HGNC:19372	secreted	IL31RA	HGNC:18969	15184896
IL31	HGNC:19372	secreted	OSMR	HGNC:8507	15184896
IL32	HGNC:16830	secreted	ITGB3	HGNC:6156	30391782
IL33	HGNC:16028	secreted	IL1RL1	HGNC:5998	20926795, 16286016, 19996325, 29763370
IL34	HGNC:28529	secreted	CSF1R	HGNC:2433	22729249
IL34	HGNC:28529	secreted	PTPRZ1	HGNC:9685	23744080
IL36A	HGNC:15562	secreted	IL1RL2	HGNC:5999	30452921
IL36RN	HGNC:15561	secreted	IL1RL2	HGNC:5999	20081871
IL4	HGNC:6014	secreted	CD53	HGNC:1686	7963560
IL4	HGNC:6014	secreted	IL13RA1	HGNC:5974	10641437
IL4	HGNC:6014	secreted	IL13RA2	HGNC:5975	9130652
IL4	HGNC:6014	secreted	IL2RG	HGNC:6010	7918378, 8266078
IL4	HGNC:6014	secreted	IL4R	HGNC:6015	7918378, 11786020
IL5	HGNC:6016	secreted	CSF2RB	HGNC:2436	11748263
IL5	HGNC:6016	secreted	IL5RA	HGNC:6017	11748263, 1732409, 7721873, 10880230
IL6	HGNC:6018	secreted	IL6R	HGNC:6019	3136546, 14557255, 12829785
IL6	HGNC:6018	secreted	IL6ST	HGNC:6021	8293462, 3136546, 14557255
IL7	HGNC:6023	secreted	IL2RG	HGNC:6010	7522165, 11858939, 9010926
IL7	HGNC:6023	secreted	IL7R	HGNC:6024	7522165, 11858939, 10390077
IL9	HGNC:6029	secreted	IL2RG	HGNC:6010	9535918
IL9	HGNC:6029	secreted	IL9R	HGNC:6030	9535918, 11588013
INHA	HGNC:6065	secreted	ACVR2A	HGNC:173	12493742
INHA	HGNC:6065	secreted	TGFBR3	HGNC:11774	12493742, 10746731
INHBA	HGNC:6066	secreted	ACVR1	HGNC:171	11266516
INHBA	HGNC:6066	secreted	ACVR1B	HGNC:172	8167568, 8397373
INHBA	HGNC:6066	secreted	ACVR1C	HGNC:18123	15196700
INHBA	HGNC:6066	secreted	ACVR2A	HGNC:173	12466190, 11266516
INHBA	HGNC:6066	secreted	ACVR2B	HGNC:174	9202237
INHBA	HGNC:6066	secreted	BAMBI	HGNC:30251	10918299
INHBA	HGNC:6066	secreted	ENG	HGNC:3349	9872992
INHBA	HGNC:6066	secreted	TGFBR3	HGNC:11774	10746731
INHBB	HGNC:6067	secreted	ACVR1	HGNC:171	11266516
INHBB	HGNC:6067	secreted	ACVR1B	HGNC:172	11266516, 15196700
INHBB	HGNC:6067	secreted	ACVR1C	HGNC:18123	15196700
INHBB	HGNC:6067	secreted	ACVR2A	HGNC:173	12466190, 11266516
INHBB	HGNC:6067	secreted	ACVR2B	HGNC:174	9202237
INHBB	HGNC:6067	secreted	CFC1	HGNC:18292	28126904
INHBB	HGNC:6067	secreted	CFC1B	HGNC:33983	28126904
INHBC	HGNC:6068	secreted	ACVR2A	HGNC:173	12651901
INHBC	HGNC:6068	secreted	ACVR2B	HGNC:174	12651901
INS	HGNC:6081	secreted	IGF1R	HGNC:5465	1851182
INS	HGNC:6081	secreted	INSR	HGNC:6091	2550426, 2550426
INS	HGNC:6081	secreted	LRP2	HGNC:6694	9773776
INSL3	HGNC:6086	secreted	RXFP2	HGNC:17318	12114498, 15649866, 20560146, 12114498, 15649866
INSL5	HGNC:6088	secreted	RXFP3	HGNC:24883	15525639
INSL5	HGNC:6088	secreted	RXFP4	HGNC:14666	15465925, 15525639
ITGAV	HGNC:6150	plasma membrane	THY1	HGNC:11801	18346467
ITGB2	HGNC:6155	plasma membrane	THY1	HGNC:11801	18346467
JAG1	HGNC:6188	plasma membrane	CD46	HGNC:6953	23086448
JAG1	HGNC:6188	plasma membrane	NOTCH1	HGNC:7881	7697721, 11006133
JAG1	HGNC:6188	plasma membrane	NOTCH2	HGNC:7882	10551863, 10551863, 10958687
JAG1	HGNC:6188	plasma membrane	NOTCH3	HGNC:7883	11006133, 14714274, 12482954
JAG1	HGNC:6188	plasma membrane	NOTCH4	HGNC:7884	24563863
JAG2	HGNC:6189	plasma membrane	NOTCH1	HGNC:7881	11006133, 11006133
JAG2	HGNC:6189	plasma membrane	NOTCH2	HGNC:7882	10958687
JAG2	HGNC:6189	plasma membrane	NOTCH3	HGNC:7883	11006133, 11006133
JAG2	HGNC:6189	plasma membrane	NOTCH4	HGNC:7884	22353464
JAM2	HGNC:14686	plasma membrane	F11R	HGNC:14685	25119047
JAM2	HGNC:14686	plasma membrane	JAM3	HGNC:15532	16093349, 11590146
JAM3	HGNC:15532	plasma membrane	JAM2	HGNC:14686	24357068
JAML	HGNC:19084	plasma membrane	CXADR	HGNC:2559	15800062
KIR3DS1	HGNC:6340	plasma membrane	HLA-F	HGNC:4963	27455421
KISS1	HGNC:6341	secreted	KISS1R	HGNC:4510	12944565, 11385580, 15665093, 11385580, 11457843, 11457843
KISS1	HGNC:6341	secreted	MMP24	HGNC:7172	12879005
KITLG	HGNC:6343	secreted	KIT	HGNC:6342	1698556, 1375232, 7680037
KLRB1	HGNC:6373	plasma membrane	CLEC2D	HGNC:14351	24223577
KLRF1	HGNC:13342	plasma membrane	CLEC2B	HGNC:2053	24223577
KMT2E	HGNC:18541	secreted	NCR2	HGNC:6732	23958951
KNG1	HGNC:6383	secreted	BDKRB1	HGNC:1029	8063797, 9111052, 10422787, 9313952
KNG1	HGNC:6383	secreted	BDKRB2	HGNC:1030	8063797, 8302267, 9203620
KNG1	HGNC:6383	secreted	GP1BA	HGNC:4439	9269768
KNG1	HGNC:6383	secreted	GPR135	HGNC:19991	14530218, 1374385
KNG1	HGNC:6383	secreted	ITGB2	HGNC:6155	10845911
KNG1	HGNC:6383	secreted	PLAUR	HGNC:9053	14764580
KNG1	HGNC:6383	secreted	RXFP4	HGNC:14666	14530218
L1CAM	HGNC:6470	plasma membrane; secreted	ALCAM	HGNC:400	22983139
L1CAM	HGNC:6470	plasma membrane; secreted	CD9	HGNC:1709	8838570
L1CAM	HGNC:6470	plasma membrane; secreted	CNTN1	HGNC:2171	7595520
L1CAM	HGNC:6470	plasma membrane; secreted	EGFR	HGNC:3236	14718570
L1CAM	HGNC:6470	plasma membrane; secreted	EPHB2	HGNC:3393	22579729
L1CAM	HGNC:6470	plasma membrane; secreted	ERBB2	HGNC:3430	22815787
L1CAM	HGNC:6470	plasma membrane; secreted	ERBB3	HGNC:3431	22815787
L1CAM	HGNC:6470	plasma membrane; secreted	ITGA5	HGNC:6141	10871287
L1CAM	HGNC:6470	plasma membrane; secreted	ITGAV	HGNC:6150	10871287
L1CAM	HGNC:6470	plasma membrane; secreted	PTPRZ1	HGNC:9685	9117260
LACRT	HGNC:16430	secreted	SDC1	HGNC:10658	16982797
LAMA1	HGNC:6481	secreted	ITGA1	HGNC:6134	9688542
LAMA1	HGNC:6481	secreted	ITGA2	HGNC:6137	9688542
LAMA1	HGNC:6481	secreted	ITGA7	HGNC:6143	11278916
LAMA1	HGNC:6481	secreted	ITGB1	HGNC:6153	11278916, 9688542
LAMA1	HGNC:6481	secreted	ITGB8	HGNC:6163	7542940
LAMA1	HGNC:6481	secreted	RPSA	HGNC:6502	2970671
LAMA2	HGNC:6482	secreted	DAG1	HGNC:2666	30530204
LAMA2	HGNC:6482	secreted	ITGA7	HGNC:6143	11278916
LAMA2	HGNC:6482	secreted	ITGB1	HGNC:6153	11278916
LAMA2	HGNC:6482	secreted	RPSA	HGNC:6502	2970671, 11054877
LAMA3	HGNC:6483	secreted	SDC2	HGNC:10659	11373281
LAMA5	HGNC:6485	secreted	BCAM	HGNC:6722	12244066, 11133776
LAMB1	HGNC:6486	secreted	ITGA6	HGNC:6142	10842354
LAMB1	HGNC:6486	secreted	ITGB1	HGNC:6153	10842354
LAMB2	HGNC:6487	secreted	RPSA	HGNC:6502	2970671
LAMC2	HGNC:6493	secreted	ITGA3	HGNC:6139	10842354
LAMC2	HGNC:6493	secreted	ITGA6	HGNC:6142	10842354
LAMC2	HGNC:6493	secreted	ITGB1	HGNC:6153	10842354
LAMC2	HGNC:6493	secreted	ITGB4	HGNC:6158	10842354
LCN1	HGNC:6525	secreted	LMBR1L	HGNC:18268	11287427
LCN2	HGNC:6526	secreted	LRP2	HGNC:6694	15670845
LEAP2	HGNC:29571	secreted	GHSR	HGNC:4267	29233536
LEFTY2	HGNC:3122	secreted	ACVR2B	HGNC:174	11952836
LEP	HGNC:6553	secreted	LEPR	HGNC:6554	9463481, 8608603
LGALS1	HGNC:6561	secreted	CD69	HGNC:1694	24752896
LGALS1	HGNC:6561	secreted	ITGB1	HGNC:6153	14550305
LGALS1	HGNC:6561	secreted	PTPRC	HGNC:9666	10369126
LGALS3	HGNC:6563	secreted	LAG3	HGNC:6476	25691328
LGALS3BP	HGNC:6564	secreted	ITGB1	HGNC:6153	9501082
LGALS9	HGNC:6570	secreted	CD44	HGNC:1681	25065622
LGALS9	HGNC:6570	secreted	HAVCR2	HGNC:18437	27192565
LGI1	HGNC:6572	secreted	ADAM11	HGNC:189	18974846
LGI1	HGNC:6572	secreted	ADAM22	HGNC:201	18974846
LGI1	HGNC:6572	secreted	ADAM23	HGNC:202	18974846
LGI1	HGNC:6572	secreted	RTN4R	HGNC:18601	20463223
LGI2	HGNC:18710	secreted	ADAM11	HGNC:189	20220021
LGI2	HGNC:18710	secreted	ADAM22	HGNC:201	21829378
LGI2	HGNC:18710	secreted	ADAM23	HGNC:202	21829378
LGI3	HGNC:18711	secreted	ADAM22	HGNC:201	20220021
LGI3	HGNC:18711	secreted	ADAM23	HGNC:202	22405860, 20220021
LGI3	HGNC:18711	secreted	FLOT1	HGNC:3757	20461023
LGI3	HGNC:18711	secreted	STX1A	HGNC:11433	18760330
LGI4	HGNC:18712	secreted	ADAM11	HGNC:189	20220021, 18974846
LGI4	HGNC:18712	secreted	ADAM22	HGNC:201	20220021, 18974846
LGI4	HGNC:18712	secreted	ADAM23	HGNC:202	20220021, 18974846
LHB	HGNC:6584	secreted	LHCGR	HGNC:6585	3470775, 12727981, 1922095, 3470775
LIF	HGNC:6596	secreted	IL6ST	HGNC:6021	9716487, 12707269
LIF	HGNC:6596	secreted	LIFR	HGNC:6597	9716487, 12601009, 16051226
LILRB4	HGNC:6608	plasma membrane	LAIR1	HGNC:6477	19283782
LIN7C	HGNC:17789	secreted	HTR2C	HGNC:5295	12006486
LIPC	HGNC:6619	secreted	LRP1	HGNC:6692	7721852
LIPH	HGNC:18483	secreted	LPAR1	HGNC:3166	10908309
LIPH	HGNC:18483	secreted	LPAR2	HGNC:3168	9525886
LIPH	HGNC:18483	secreted	LPAR4	HGNC:4478	12724320
LPA	HGNC:6667	secreted	LRP2	HGNC:6694	10073957
LPL	HGNC:6677	secreted	GPIHBP1	HGNC:24945	17403372
LPL	HGNC:6677	secreted	LRP1	HGNC:6692	1281473, 7510694, 7989348
LPL	HGNC:6677	secreted	LRP2	HGNC:6694	7686151
LPL	HGNC:6677	secreted	SDC1	HGNC:10658	9294130
LPL	HGNC:6677	secreted	VLDLR	HGNC:12698	7592875
LRFN3	HGNC:28370	plasma membrane	LRFN3	HGNC:28370	18227064
LRFN5	HGNC:20360	secreted	LRFN5	HGNC:20360	18227064
LRPAP1	HGNC:6701	plasma membrane	LDLR	HGNC:6547	7822276
LRPAP1	HGNC:6701	plasma membrane	LRP1	HGNC:6692	14596620, 10747918, 1374383, 1718973
LRPAP1	HGNC:6701	plasma membrane	LRP2	HGNC:6694	7512726
LRPAP1	HGNC:6701	plasma membrane	LRP8	HGNC:6700	12899622
LRPAP1	HGNC:6701	plasma membrane	SORL1	HGNC:11185	11557679, 8940146
LRPAP1	HGNC:6701	plasma membrane	SORT1	HGNC:11186	9013611
LRPAP1	HGNC:6701	plasma membrane	VLDLR	HGNC:12698	7592875, 10571241
LRRC4B	HGNC:25042	secreted	PTPRD	HGNC:9668	23345436
LRRC4B	HGNC:25042	secreted	PTPRF	HGNC:9670	23345436, 19252495
LRRC4B	HGNC:25042	secreted	PTPRS	HGNC:9681	23345436
LTA	HGNC:6709	secreted	LTBR	HGNC:6718	8171323
LTA	HGNC:6709	secreted	TNFRSF14	HGNC:11912	9153189, 9462508
LTA	HGNC:6709	secreted	TNFRSF1A	HGNC:11916	8387891
LTA	HGNC:6709	secreted	TNFRSF1B	HGNC:11917	9552007, 8123048, 2160731
LTB	HGNC:6711	plasma membrane	CD40	HGNC:11919	7916655
LTB	HGNC:6711	plasma membrane	LTBR	HGNC:6718	7995952, 7916655
LTB	HGNC:6711	plasma membrane	TNFRSF1A	HGNC:11916	7995952
LTBP1	HGNC:6714	secreted	ITGB5	HGNC:6160	12358597
LTBP3	HGNC:6716	secreted	ITGB5	HGNC:6160	12358597
LTF	HGNC:6720	secreted	LRP1	HGNC:6692	15178744, 1464627
LTF	HGNC:6720	secreted	LRP11	HGNC:16936	1464627
LY86	HGNC:16837	secreted	CD180	HGNC:6726	9763566, 9686597
LY9	HGNC:6730	plasma membrane	LY9	HGNC:6730	15905546
MADCAM1	HGNC:6765	plasma membrane	CD44	HGNC:1681	2474557
MADCAM1	HGNC:6765	plasma membrane	ITGA4	HGNC:6140	8600538, 10702270, 9873398
MADCAM1	HGNC:6765	plasma membrane	ITGB7	HGNC:6162	8600538, 9233649
MATN1	HGNC:6907	secreted	ITGA1	HGNC:6134	10196235
MATN1	HGNC:6907	secreted	ITGB1	HGNC:6153	10196235
MBL2	HGNC:6922	secreted	CD93	HGNC:15855	9476117
MCAM	HGNC:6934	plasma membrane	MCAM	HGNC:6934	17982057
MDK	HGNC:6972	secreted	ALK	HGNC:427	12122009, 12122009
MDK	HGNC:6972	secreted	ITGA4	HGNC:6140	15466886
MDK	HGNC:6972	secreted	ITGA6	HGNC:6142	15466886
MDK	HGNC:6972	secreted	ITGB1	HGNC:6153	15466886
MDK	HGNC:6972	secreted	LRP1	HGNC:6692	10772929
MDK	HGNC:6972	secreted	NOTCH2	HGNC:7882	18469519
MDK	HGNC:6972	secreted	PTPRZ1	HGNC:9685	10212223
MDK	HGNC:6972	secreted	SDC1	HGNC:10658	9089390
MDK	HGNC:6972	secreted	SDC3	HGNC:10660	9089390
MDK	HGNC:6972	secreted	SDC4	HGNC:10661	8621465
MDK	HGNC:6972	secreted	TSPAN1	HGNC:20657	18851943
MELTF	HGNC:7037	plasma membrane	PLG	HGNC:9071	15936756
MEPE	HGNC:13361	secreted	PHEX	HGNC:8918	15664000
MFGE8	HGNC:7036	secreted	ITGAV	HGNC:6150	24441829
MFGE8	HGNC:7036	secreted	ITGB3	HGNC:6156	24441829
MFGE8	HGNC:7036	secreted	PDGFRB	HGNC:8804	21868707
MFNG	HGNC:7038	secreted	NOTCH1	HGNC:7881	10935626, 12486116
MFNG	HGNC:7038	secreted	NOTCH2	HGNC:7882	11346656
MIA	HGNC:7076	secreted	CDH7	HGNC:1766	19200257
MICA	HGNC:7090	plasma membrane; secreted	KLRK1	HGNC:18788	26041808, 10426993
MICB	HGNC:7091	plasma membrane; secreted	KLRK1	HGNC:18788	26041808, 19329438
MIF	HGNC:7097	secreted	CD74	HGNC:1697	12782713, 26039541
MIF	HGNC:7097	secreted	CXCR2	HGNC:6027	17435771
MIF	HGNC:7097	secreted	CXCR4	HGNC:2561	17435771
MLN	HGNC:7141	secreted	MLNR	HGNC:4495	10381885, 15677347, 11461914, 11781320, 16531413, 11259768, 10381885, 11461914, 12054506
MMP1	HGNC:7155	secreted	ITGA2	HGNC:6137	11359774, 11359786
MMP12	HGNC:7158	secreted	PLAUR	HGNC:9053	12195704
MMP13	HGNC:7159	secreted	LRP1	HGNC:6692	10514495, 10514495
MMP2	HGNC:7166	secreted	SDC2	HGNC:10659	17623663
MMP7	HGNC:7174	secreted	CD151	HGNC:1630	16200075
MMP7	HGNC:7174	secreted	CD44	HGNC:1681	11825873
MMP7	HGNC:7174	secreted	ERBB4	HGNC:3432	17638887
MMP9	HGNC:7176	secreted	CD44	HGNC:1681	10652271, 17912438
MMP9	HGNC:7176	secreted	EPHB2	HGNC:3393	18713744
MMP9	HGNC:7176	secreted	LRP1	HGNC:6692	11279011
MMRN2	HGNC:19888	secreted	CD248	HGNC:18219	28671670
MMRN2	HGNC:19888	secreted	CD93	HGNC:15855	28671670
MMRN2	HGNC:19888	secreted	CLEC14A	HGNC:19832	28671670
MRC1	HGNC:7228	plasma membrane	PTPRC	HGNC:9666	27601670, 10575006
MSMP	HGNC:29663	secreted	CCR2	HGNC:1603	28698550
MST1	HGNC:7380	secreted	MST1R	HGNC:7381	8062829, 9045873
MSTN	HGNC:4223	secreted	ACVR2B	HGNC:174	11459935
MUC1	HGNC:7508	secreted	SIGLEC9	HGNC:10878	27595232
MUC2	HGNC:7512	secreted	AGR2	HGNC:328	19359471
MUC7	HGNC:7518	secreted	SELL	HGNC:10720	9538010
MYL9	HGNC:15754	secreted	CD69	HGNC:1694	28783682
MYOC	HGNC:7610	secreted	FZD1	HGNC:4038	19188438
MYOC	HGNC:7610	secreted	FZD10	HGNC:4039	19188438
MYOC	HGNC:7610	secreted	FZD3	HGNC:4041	19188438
MYOC	HGNC:7610	secreted	FZD4	HGNC:4042	19188438
MYOC	HGNC:7610	secreted	FZD7	HGNC:4045	19188438
NAMPT	HGNC:30092	secreted	INSR	HGNC:6091	15604363
NCAM1	HGNC:7656	plasma membrane	FGFR1	HGNC:3688	12121226
NCAM1	HGNC:7656	plasma membrane	GFRA1	HGNC:4243	12837245
NCAM1	HGNC:7656	plasma membrane	PTPRZ1	HGNC:9685	9117260
NCAM1	HGNC:7656	plasma membrane	ROBO1	HGNC:10249	16226035
NCAM1	HGNC:7656	plasma membrane	ROBO3	HGNC:13433	16226035
NCR3LG1	HGNC:42400	plasma membrane	NCR3	HGNC:19077	19528259
NDP	HGNC:7678	secreted	FZD4	HGNC:4042	15035989
NDP	HGNC:7678	secreted	LGR4	HGNC:13299	23444378
NECTIN1	HGNC:9706	plasma membrane; secreted	CADM3	HGNC:17601	15741237
NECTIN1	HGNC:9706	plasma membrane	CD96	HGNC:16892	30759143, 17971293
NECTIN1	HGNC:9706	plasma membrane; secreted	NECTIN1	HGNC:9706	11544254
NECTIN1	HGNC:9706	plasma membrane; secreted	NECTIN3	HGNC:17664	12740392, 11544254
NECTIN1	HGNC:9706	plasma membrane; secreted	NECTIN4	HGNC:19688	11544254
NECTIN2	HGNC:9707	plasma membrane	CD226	HGNC:16961	15607800
NECTIN2	HGNC:9707	plasma membrane	CD96	HGNC:16892	30888046
NECTIN2	HGNC:9707	plasma membrane	NECTIN2	HGNC:9707	11544254
NECTIN2	HGNC:9707	plasma membrane	NECTIN3	HGNC:17664	12011057, 11544254
NECTIN2	HGNC:9707	plasma membrane	PVRIG	HGNC:32190	26755705, 30659054
NECTIN2	HGNC:9707	plasma membrane	TIGIT	HGNC:26838	19815499
NECTIN3	HGNC:17664	plasma membrane	CADM1	HGNC:5951	22703826
NECTIN3	HGNC:17664	plasma membrane	CADM3	HGNC:17601	15741237
NECTIN3	HGNC:17664	plasma membrane	NECTIN2	HGNC:9707	12011057, 11544254
NECTIN3	HGNC:17664	plasma membrane	NECTIN3	HGNC:17664	11544254
NECTIN3	HGNC:17664	plasma membrane	PVR	HGNC:9705	12011057, 11544254
NECTIN4	HGNC:19688	plasma membrane; secreted	NECTIN4	HGNC:19688	11544254
NECTIN4	HGNC:19688	plasma membrane; secreted	TIGIT	HGNC:26838	32503945
NELL2	HGNC:7751	secreted	ROBO3	HGNC:13433	26586761
NGF	HGNC:7808	secreted	NGFR	HGNC:7809	11114882, 14985763
NGF	HGNC:7808	secreted	NTRK1	HGNC:8031	10490030, 10490030, 14985763
NGF	HGNC:7808	secreted	SORCS3	HGNC:16699	15710408
NGF	HGNC:7808	secreted	SORT1	HGNC:11186	14985763, 14985763
NID1	HGNC:7821	secreted	COL13A1	HGNC:2190	11956183
NID1	HGNC:7821	secreted	ITGAV	HGNC:6150	9686320
NID1	HGNC:7821	secreted	ITGB3	HGNC:6156	8831898, 9686320
NID1	HGNC:7821	secreted	PTPRF	HGNC:9670	9647658
NID2	HGNC:13389	secreted	COL13A1	HGNC:2190	11956183
NLGN1	HGNC:14291	plasma membrane	NRXN1	HGNC:8008	8576240, 8576240, 14522992
NLGN1	HGNC:14291	plasma membrane	NRXN2	HGNC:8009	7736595
NLGN1	HGNC:14291	plasma membrane	NRXN3	HGNC:8010	8576240
NLGN2	HGNC:14290	plasma membrane	NRXN1	HGNC:8008	8576240, 8576240
NLGN2	HGNC:14290	plasma membrane	NRXN2	HGNC:8009	8576240
NLGN2	HGNC:14290	plasma membrane	NRXN3	HGNC:8010	8576240
NLGN3	HGNC:14289	plasma membrane	NRXN1	HGNC:8008	8576240, 8576240, 9325340
NLGN3	HGNC:14289	plasma membrane	NRXN2	HGNC:8009	8576240, 8576240
NLGN3	HGNC:14289	plasma membrane	NRXN3	HGNC:8010	8576240, 8576240
NLGN4X	HGNC:14287	plasma membrane	NRXN1	HGNC:8008	20543817
NMB	HGNC:7842	secreted	BRS3	HGNC:1113	9920658
NMB	HGNC:7842	secreted	GRPR	HGNC:4609	1720612, 10454496, 7838118, 21729729, 19463875
NMB	HGNC:7842	secreted	NMBR	HGNC:7843	15169928, 10454496, 7838118, 10544247, 8253343, 8392057
NMS	HGNC:32203	secreted	NMUR1	HGNC:4518	15635449, 15635449, 15635449
NMS	HGNC:32203	secreted	NMUR2	HGNC:16454	15635449, 15635449
NMU	HGNC:7859	secreted	NMUR1	HGNC:4518	10894543, 15292653, 10894543, 10899166, 15331768, 10811630
NMU	HGNC:7859	secreted	NMUR2	HGNC:16454	10894543, 15292653, 10894543, 10899166, 15331768, 10894543, 10899166, 10887190
NODAL	HGNC:7865	secreted	ACVR1B	HGNC:172	11952836
NODAL	HGNC:7865	secreted	ACVR1C	HGNC:18123	12606401
NODAL	HGNC:7865	secreted	ACVR2A	HGNC:173	11952836
NODAL	HGNC:7865	secreted	ACVR2B	HGNC:174	11952836
NODAL	HGNC:7865	secreted	CFC1	HGNC:18292	28126904
NODAL	HGNC:7865	secreted	TDGF1	HGNC:11701	28126904
NPB	HGNC:30099	secreted	NPBWR1	HGNC:4522	12401809, 12401809, 12118011, 12401809, 12118011
NPB	HGNC:30099	secreted	NPBWR2	HGNC:4530	12401809, 12401809
NPFF	HGNC:7901	secreted	NPFFR1	HGNC:17425	11024015, 12242085, 17011599, 12421602, 11024015
NPFF	HGNC:7901	secreted	NPFFR2	HGNC:4525	11024015, 12421602, 11325787, 10851242, 12609745
NPNT	HGNC:27405	secreted	ITGA8	HGNC:6144	11470831, 11470831
NPNT	HGNC:27405	secreted	ITGB1	HGNC:6153	11470831
NPPA	HGNC:7939	secreted	NPR1	HGNC:7943	15911069, 8700153, 12547834
NPPA	HGNC:7939	secreted	NPR2	HGNC:7944	1672777, 1660465, 1309330
NPPA	HGNC:7939	secreted	NPR3	HGNC:7945	2169733, 2169733
NPPB	HGNC:7940	secreted	NPR1	HGNC:7943	8700153, 7901875, 1309330
NPPB	HGNC:7940	secreted	NPR2	HGNC:7944	2570358
NPPB	HGNC:7940	secreted	NPR3	HGNC:7945	1309330, 1309330, 7901875
NPPC	HGNC:7941	secreted	NPR2	HGNC:7944	11952095, 1309330, 12709393
NPPC	HGNC:7941	secreted	NPR3	HGNC:7945	11533490, 1309330
NPS	HGNC:33940	secreted	NPSR1	HGNC:23631	15312648, 15312648
NPVF	HGNC:13782	secreted	NPFFR1	HGNC:17425	11024015, 12242085, 12421602, 17337079
NPVF	HGNC:13782	secreted	NPFFR2	HGNC:4525	12242085, 12421602
NPW	HGNC:30509	secreted	NPBWR1	HGNC:4522	12130646, 12130646, 12401809, 12130646
NPW	HGNC:30509	secreted	NPBWR2	HGNC:4530	12130646, 12401809, 12719537, 12130646
NPY	HGNC:7955	secreted	FAP	HGNC:3590	21314817
NPY	HGNC:7955	secreted	NPFFR2	HGNC:4525	12609745
NPY	HGNC:7955	secreted	NPY1R	HGNC:7956	9549761, 12007534, 7559383, 9001438
NPY	HGNC:7955	secreted	NPY2R	HGNC:7957	9549761, 8632753, 7592910, 9001438, 7559383, 12007534
NPY	HGNC:7955	secreted	NPY4R	HGNC:9329	7592911, 7493937, 7493937
NPY	HGNC:7955	secreted	NPY5R	HGNC:7958	12417094, 8824284, 12007534
NPY	HGNC:7955	secreted	PRLHR	HGNC:4464	15885496
NRG1	HGNC:7997	plasma membrane; secreted	ERBB2	HGNC:3430	1350381, 7514177
NRG1	HGNC:7997	plasma membrane; secreted	ERBB3	HGNC:3431	7514177, 7592681, 11555649, 9565587, 8702572
NRG1	HGNC:7997	plasma membrane; secreted	ERBB4	HGNC:3432	8062828, 10537356, 7721889, 9565587
NRG2	HGNC:7998	secreted	ERBB3	HGNC:3431	9168115, 9168115, 9168114
NRG2	HGNC:7998	secreted	ERBB4	HGNC:3432	9168115, 9168115, 9168114
NRG3	HGNC:7999	plasma membrane	ERBB4	HGNC:3432	9275162, 9275162
NRG4	HGNC:29862	secreted	ERBB4	HGNC:3432	10348342
NRTN	HGNC:8007	secreted	GFRA1	HGNC:4243	9182803, 9407096
NRTN	HGNC:8007	secreted	GFRA2	HGNC:4244	9182803, 10829012
NRTN	HGNC:8007	secreted	RET	HGNC:9967	9182803, 9192898
NTF3	HGNC:8023	secreted	NGFR	HGNC:7809	27434667
NTF3	HGNC:8023	secreted	NTRK1	HGNC:8031	17439940
NTF3	HGNC:8023	secreted	NTRK2	HGNC:8032	8621424
NTF3	HGNC:8023	secreted	NTRK3	HGNC:8033	7679912, 9488719, 9973222
NTF4	HGNC:8024	secreted	BEX3	HGNC:13388	7679912
NTF4	HGNC:8024	secreted	NGFR	HGNC:7809	7541633
NTF4	HGNC:8024	secreted	NTRK1	HGNC:8031	11114882
NTF4	HGNC:8024	secreted	NTRK2	HGNC:8032	7679912, 11855816
NTN1	HGNC:8029	secreted	ADORA2B	HGNC:264	11048721
NTN1	HGNC:8029	secreted	DCC	HGNC:2701	8861902, 10399920, 9950216, 12810718
NTN1	HGNC:8029	secreted	MCAM	HGNC:6934	25656845
NTN1	HGNC:8029	secreted	NEO1	HGNC:7754	8861902, 12636918
NTN1	HGNC:8029	secreted	UNC5A	HGNC:12567	9126742
NTN1	HGNC:8029	secreted	UNC5B	HGNC:12568	9126742
NTN1	HGNC:8029	secreted	UNC5C	HGNC:12569	12810718, 10399920, 12810718
NTN1	HGNC:8029	secreted	UNC5D	HGNC:18634	9126742
NTN3	HGNC:8030	secreted	CDON	HGNC:17104	15520228
NTN3	HGNC:8030	secreted	NEO1	HGNC:7754	15520228, 10366627
NTN4	HGNC:13658	secreted	DCC	HGNC:2701	17174565
NTN4	HGNC:13658	secreted	UNC5A	HGNC:12567	17174565
NTNG1	HGNC:23319	secreted	LRRC4C	HGNC:29317	14595443, 14595443
NTNG2	HGNC:14288	secreted	LRRC4	HGNC:15586	17973922
NTRK3	HGNC:8033	plasma membrane	PTPRD	HGNC:9668	23345436
NTRK3	HGNC:8033	plasma membrane	PTPRF	HGNC:9670	23345436
NTRK3	HGNC:8033	plasma membrane	PTPRS	HGNC:9681	23345436
NTS	HGNC:8038	secreted	NTSR1	HGNC:8039	1331689, 1694443, 11811984, 11723247, 10930533, 11559354, 16087676
NTS	HGNC:8038	secreted	NTSR2	HGNC:8040	9851594, 11723247, 11801734, 16087676
NTS	HGNC:8038	secreted	SORT1	HGNC:11186	9756851, 16087676
NXPH1	HGNC:20693	secreted	NRXN1	HGNC:8008	9856994, 8699246, 9856994
NXPH1	HGNC:20693	secreted	NRXN2	HGNC:8009	9856994
NXPH1	HGNC:20693	secreted	NRXN3	HGNC:8010	9856994
NXPH2	HGNC:8076	secreted	NRXN1	HGNC:8008	8699246
NXPH3	HGNC:8077	secreted	NRXN1	HGNC:8008	9856994, 9856994
NXPH3	HGNC:8077	secreted	NRXN2	HGNC:8009	9856994
NXPH3	HGNC:8077	secreted	NRXN3	HGNC:8010	9856994
OMG	HGNC:8135	plasma membrane	LINGO1	HGNC:21205	14966521
OMG	HGNC:8135	plasma membrane	RTN4R	HGNC:18601	12068310
OMG	HGNC:8135	plasma membrane	RTN4RL1	HGNC:21329	12068310
OMG	HGNC:8135	plasma membrane	TNFRSF1B	HGNC:11917	14966521
ORM1	HGNC:8498	secreted	CCR5	HGNC:1606	11336643
OSM	HGNC:8506	secreted	IL6ST	HGNC:6021	10854424, 8999038, 8999038, 16051226
OSM	HGNC:8506	secreted	LIFR	HGNC:6597	10854424, 1542794, 1536831, 16051226
OSM	HGNC:8506	secreted	OSMR	HGNC:8507	8999038, 10997905, 8999038
OSTN	HGNC:29961	secreted	NPR3	HGNC:7945	17951249
OXT	HGNC:8528	secreted	AVPR1A	HGNC:895	8106369, 9884074, 9334232, 9322919, 9459574, 9264324, 10519430, 12660315
OXT	HGNC:8528	secreted	AVPR1B	HGNC:896	9884074, 9322919, 9459574, 9264324, 16158071
OXT	HGNC:8528	secreted	AVPR2	HGNC:897	9884074, 9322919, 9459574, 9264324, 7774575, 12660315
OXT	HGNC:8528	secreted	OXTR	HGNC:8529	1313946, 10519430, 7774575, 12660315, 16158071, 7475979, 8955347, 10698266
PCNA	HGNC:8729	secreted	NCR2	HGNC:6732	22021614
PCSK9	HGNC:20001	secreted	VLDLR	HGNC:12698	17452316
PDCD1LG2	HGNC:18731	plasma membrane; secreted	PDCD1	HGNC:8760	12810690
PDCD1LG2	HGNC:18731	plasma membrane; secreted	RGMB	HGNC:26896	24752301
PDGFA	HGNC:8799	secreted	PDGFRA	HGNC:8803	15207811, 2544881
PDGFB	HGNC:8800	secreted	ART1	HGNC:723	11498506
PDGFB	HGNC:8800	secreted	LRP1	HGNC:6692	11854294
PDGFB	HGNC:8800	secreted	PDGFRA	HGNC:8803	15207811, 2544881
PDGFB	HGNC:8800	secreted	PDGFRB	HGNC:8804	2850496, 11903042
PDGFC	HGNC:8801	secreted	PDGFRA	HGNC:8803	10806482, 11297552, 10806482, 11342471
PDGFC	HGNC:8801	secreted	PDGFRB	HGNC:8804	19795151
PDGFD	HGNC:30620	secreted	PDGFRB	HGNC:8804	15207811, 14514732
PDPN	HGNC:29602	plasma membrane	CLEC1B	HGNC:24356	29853539
PDYN	HGNC:8820	secreted	OPRD1	HGNC:8153	9686407
PDYN	HGNC:8820	secreted	OPRK1	HGNC:8154	8170987, 7869844, 7624359, 9686407, 9262330, 1967312
PDYN	HGNC:8820	secreted	OPRM1	HGNC:8156	9686407
PECAM1	HGNC:8823	plasma membrane	CD38	HGNC:1667	9551996, 26407101
PENK	HGNC:8831	secreted	MRGPRX1	HGNC:17962	15163697, 11850634, 23396314
PENK	HGNC:8831	secreted	OGFR	HGNC:15768	16820893
PENK	HGNC:8831	secreted	OPRD1	HGNC:8153	9686407
PENK	HGNC:8831	secreted	OPRM1	HGNC:8156	9686407
PF4	HGNC:8861	secreted	CXCR3	HGNC:4540	12782716
PF4	HGNC:8861	secreted	FGFR2	HGNC:3689	9558385
PF4	HGNC:8861	secreted	LDLR	HGNC:6547	11986215, 11986215
PF4	HGNC:8861	secreted	PROCR	HGNC:9452	9395524
PF4	HGNC:8861	secreted	SDC2	HGNC:10659	7524669
PF4	HGNC:8861	secreted	THBD	HGNC:11784	9395524, 9395524
PF4V1	HGNC:8862	secreted	CXCR3	HGNC:4540	28859966
PGF	HGNC:8893	secreted	FLT1	HGNC:3763	9452434, 14684734
PGF	HGNC:8893	secreted	NRP1	HGNC:8004	11986311, 11986311
PGF	HGNC:8893	secreted	NRP2	HGNC:8005	10748121
PGLYRP1	HGNC:8904	secreted	TREM1	HGNC:17760	25595774
PIP	HGNC:8993	secreted	CD4	HGNC:1678	10820003
PLA2G10	HGNC:9029	secreted	PLA2R1	HGNC:9042	11019817, 10922494
PLA2G2A	HGNC:9031	secreted	ITGA4	HGNC:6140	25398877
PLA2G2A	HGNC:9031	secreted	ITGA5	HGNC:6141	25398877
PLA2G2A	HGNC:9031	secreted	ITGAV	HGNC:6150	25398877
PLA2G2A	HGNC:9031	secreted	ITGB1	HGNC:6153	25398877
PLA2G2A	HGNC:9031	secreted	ITGB3	HGNC:6156	25398877
PLAT	HGNC:9051	secreted	LRP1	HGNC:6692	11560943, 10632583, 1502153
PLAU	HGNC:9052	secreted	IGF2R	HGNC:5467	9566979
PLAU	HGNC:9052	secreted	LRP1	HGNC:6692	11560943
PLAU	HGNC:9052	secreted	LRP2	HGNC:6694	8344937
PLAU	HGNC:9052	secreted	PLAUR	HGNC:9053	16456079, 3031025, 11501527, 3023326
PLAU	HGNC:9052	secreted	ST14	HGNC:11344	10962009
PLG	HGNC:9071	secreted	F2R	HGNC:3537	10978167
PLG	HGNC:9071	secreted	F2RL1	HGNC:3538	12604689, 10978167, 9020112
PLG	HGNC:9071	secreted	F3	HGNC:3541	9490681
PLG	HGNC:9071	secreted	ITGA9	HGNC:6145	15247268
PLG	HGNC:9071	secreted	ITGB1	HGNC:6153	15247268
PLG	HGNC:9071	secreted	PLGRKT	HGNC:23633	19897580
PLTP	HGNC:9093	secreted	ABCA1	HGNC:29	14559902
PMCH	HGNC:9109	secreted	MCHR1	HGNC:4479	10421368, 10421367, 11375253, 11478907, 11839762
PMCH	HGNC:9109	secreted	MCHR2	HGNC:20867	10471841, 11404457, 11416225, 11404457, 11274220, 11478907, 11839762
PNOC	HGNC:9163	secreted	OPRL1	HGNC:8155	7481766, 12967935, 8849681, 10369464, 12070757, 22827708, 10692489, 11097863
PODXL	HGNC:9171	secreted	SELL	HGNC:10720	9625756
PODXL2	HGNC:17936	plasma membrane	SELL	HGNC:10720	12889478, 12889478
POMC	HGNC:9201	secreted	MC1R	HGNC:6929	1516719, 10942578, 7774675, 12007532, 10942578, 11041375
POMC	HGNC:9201	secreted	MC2R	HGNC:6930	9058374, 12213892
POMC	HGNC:9201	secreted	MC3R	HGNC:6931	7774675, 10358030, 10493100
POMC	HGNC:9201	secreted	MC4R	HGNC:6932	8884876, 10493100, 11101306, 12165561, 11101306
POMC	HGNC:9201	secreted	MC5R	HGNC:6933	11785979, 7774675, 12007532, 11606131, 8185570
POMC	HGNC:9201	secreted	OPRD1	HGNC:8153	15464143, 9686407
POMC	HGNC:9201	secreted	OPRK1	HGNC:8154	8624732, 9686407, 7624359
POMC	HGNC:9201	secreted	OPRM1	HGNC:8156	15464143
POSTN	HGNC:16953	secreted	PTK7	HGNC:9618	30348980
PPBP	HGNC:9240	secreted	CXCR1	HGNC:6026	8137938, 8195702, 1427896
PPBP	HGNC:9240	secreted	CXCR2	HGNC:6027	8702798, 8702798, 8195702
PPY	HGNC:9327	secreted	NPY4R	HGNC:9329	8643460, 8643460, 7493937, 16807358, 7592911, 7493937
PPY	HGNC:9327	secreted	NPY5R	HGNC:7958	8824284
PRG4	HGNC:9364	secreted	TLR2	HGNC:11848	26643105
PRG4	HGNC:9364	secreted	TLR4	HGNC:11850	26643105
PRL	HGNC:9445	secreted	PRLR	HGNC:9446	2558309, 11356126, 9626554, 10966654, 7984244
PRLH	HGNC:17945	secreted	PRLHR	HGNC:4464	11030716, 11030716, 12606605, 9607765, 11030716, 10475064
PRND	HGNC:15748	secreted	RPSA	HGNC:6502	15246873, 15246873
PROC	HGNC:9451	secreted	PROCR	HGNC:9452	7929370, 11099506, 10681521
PROC	HGNC:9451	secreted	TEK	HGNC:11724	28005151
PROC	HGNC:9451	secreted	THBD	HGNC:11784	11106601, 12588872
PROK1	HGNC:18454	secreted	PROKR1	HGNC:4524	11886876, 12054613, 15772293
PROK1	HGNC:18454	secreted	PROKR2	HGNC:15836	11886876, 12054613, 15772293
PROK2	HGNC:18455	secreted	PROKR1	HGNC:4524	12054613, 15772293
PROK2	HGNC:18455	secreted	PROKR2	HGNC:15836	12024206, 12054613, 15772293
PROS1	HGNC:9456	secreted	AXL	HGNC:905	7867073, 7867073
PROS1	HGNC:9456	secreted	MERTK	HGNC:7027	25074926
PROS1	HGNC:9456	secreted	TYRO3	HGNC:12446	7867073, 7867073, 8641360
PSAP	HGNC:9498	secreted	CD1B	HGNC:1635	14716313
PSAP	HGNC:9498	secreted	GPR37	HGNC:4494	23690594, 23690594
PSAP	HGNC:9498	secreted	GPR37L1	HGNC:14923	23690594, 23690594
PSAP	HGNC:9498	secreted	LRP1	HGNC:6692	9707421
PSEN1	HGNC:9508	plasma membrane	NCSTN	HGNC:17091	10993067, 10993067, 12603837
PSEN1	HGNC:9508	plasma membrane	NOTCH1	HGNC:7881	10077672, 10206645, 12374741
PSEN1	HGNC:9508	plasma membrane	NOTCH2	HGNC:7882	11518718
PSEN1	HGNC:9508	plasma membrane	NOTCH3	HGNC:7883	11518718
PSEN1	HGNC:9508	plasma membrane	NOTCH4	HGNC:7884	11518718
PSPN	HGNC:9579	secreted	GFRA1	HGNC:4243	20350599
PSPN	HGNC:9579	secreted	GFRA4	HGNC:13821	11116144, 11116144
PSPN	HGNC:9579	secreted	RET	HGNC:9967	11116144
PTDSS1	HGNC:9587	plasma membrane	JMJD6	HGNC:19355	10811223
PTDSS1	HGNC:9587	plasma membrane	SCARB1	HGNC:1664	8999945
PTGS2	HGNC:9605	plasma membrane	CAV1	HGNC:1527	11432874
PTGS2	HGNC:9605	plasma membrane	PTGDR2	HGNC:4502	11208866
PTH	HGNC:9606	secreted	PTH1R	HGNC:9608	12947048, 9108031
PTH	HGNC:9606	secreted	PTH2R	HGNC:9609	7797535, 9482662
PTH2	HGNC:30828	secreted	PTH1R	HGNC:9608	11159842, 10854439
PTH2	HGNC:30828	secreted	PTH2R	HGNC:9609	11861531, 10854439, 11602681, 10854439
PTHLH	HGNC:9607	secreted	PTH1R	HGNC:9608	2558877, 8702701, 9108031
PTHLH	HGNC:9607	secreted	PTH2R	HGNC:9609	8702701
PTMA	HGNC:9623	secreted	VIPR1	HGNC:12694	8886855
PTN	HGNC:9630	secreted	ALK	HGNC:427	11278720
PTN	HGNC:9630	secreted	PLXNB2	HGNC:9104	16169070
PTN	HGNC:9630	secreted	PTPRB	HGNC:9665	22839765
PTN	HGNC:9630	secreted	PTPRS	HGNC:9681	16169070
PTN	HGNC:9630	secreted	PTPRZ1	HGNC:9685	10706604, 10706604, 16814777
PTN	HGNC:9630	secreted	SDC3	HGNC:10660	8175719
PTPRC	HGNC:9666	plasma membrane	CD22	HGNC:1643	12115612
PTPRC	HGNC:9666	plasma membrane	MRC1	HGNC:7228	27601670, 10575006
PTPRK	HGNC:9674	plasma membrane	PTPRK	HGNC:9674	8264577
PTPRM	HGNC:9675	plasma membrane	PTPRM	HGNC:9675	8394372
PTPRZ1	HGNC:9685	plasma membrane	L1CAM	HGNC:6470	9117260
PTPRZ1	HGNC:9685	plasma membrane	NCAM1	HGNC:7656	9117260
PVR	HGNC:9705	plasma membrane; secreted	CD226	HGNC:16961	15607800
PVR	HGNC:9705	plasma membrane; secreted	CD96	HGNC:16892	17971293
PVR	HGNC:9705	plasma membrane; secreted	NECTIN3	HGNC:17664	12011057, 11544254
PVR	HGNC:9705	plasma membrane; secreted	PVRIG	HGNC:32190	30659055
PVR	HGNC:9705	plasma membrane; secreted	TIGIT	HGNC:26838	19815499
PYY	HGNC:9748	secreted	FAP	HGNC:3590	21314817
PYY	HGNC:9748	secreted	NPY1R	HGNC:7956	9549761, 12665544
PYY	HGNC:9748	secreted	NPY2R	HGNC:7957	8632753, 7592910, 11408607
PYY	HGNC:9748	secreted	NPY4R	HGNC:9329	7592911, 7493937, 7493937
PYY	HGNC:9748	secreted	NPY5R	HGNC:7958	11825645, 12665544
QRFP	HGNC:29982	secreted	P2RY14	HGNC:16442	12714592
QRFP	HGNC:29982	secreted	QRFPR	HGNC:15565	12714592, 16500002, 23396314, 12714592
RAET1E	HGNC:16793	secreted	KLRK1	HGNC:18788	12732206, 14508119, 29651291
RAET1G	HGNC:16795	plasma membrane	KLRK1	HGNC:18788	26041808, 29651291
RAET1L	HGNC:16798	plasma membrane	KLRK1	HGNC:18788	26041808, 29651291
RARRES2	HGNC:9868	secreted	CCRL2	HGNC:1612	18794339
RARRES2	HGNC:9868	secreted	CMKLR1	HGNC:2121	14675762, 18165312, 14530373, 14701797, 23396314
RARRES2	HGNC:9868	secreted	GPR1	HGNC:4463	18165312, 23396314
RBP3	HGNC:9921	secreted	NOTCH1	HGNC:7881	11511084
RBP4	HGNC:9922	secreted	STRA6	HGNC:30650	23959802
RELN	HGNC:9957	secreted	ITGA3	HGNC:6139	10939329
RELN	HGNC:9957	secreted	ITGB1	HGNC:6153	10939329
RELN	HGNC:9957	secreted	LRP8	HGNC:6700	12899622, 10571240, 12899622, 12670700, 12167620
RELN	HGNC:9957	secreted	VLDLR	HGNC:12698	10571240, 10571240, 10571241
REN	HGNC:9958	secreted	ATP6AP2	HGNC:18305	12045255, 12045255
RGMA	HGNC:30308	secreted	NEO1	HGNC:7754	15258590
RGMB	HGNC:26896	secreted	NEO1	HGNC:7754	19944164
RLN1	HGNC:10026	secreted	RXFP1	HGNC:19718	11809971, 16411781, 11809971
RLN1	HGNC:10026	secreted	RXFP2	HGNC:17318	11809971, 16411781
RLN2	HGNC:10027	secreted	RXFP1	HGNC:19718	11809971, 12506116, 15649866, 12506116, 15649866
RLN2	HGNC:10027	secreted	RXFP2	HGNC:17318	11809971, 15649866, 12506116, 15649866
RLN2	HGNC:10027	secreted	RXFP3	HGNC:24883	24641548
RLN3	HGNC:17135	secreted	RXFP1	HGNC:19718	12506116, 12506116, 15649866, 12506116, 14522968, 15649866
RLN3	HGNC:17135	secreted	RXFP2	HGNC:17318	16411781
RLN3	HGNC:17135	secreted	RXFP3	HGNC:24883	14522968, 15367576, 14522968
RLN3	HGNC:17135	secreted	RXFP4	HGNC:14666	14522967, 14522967, 14522967
RNASE2	HGNC:10045	secreted	TLR2	HGNC:11848	18195069
ROBO1	HGNC:10249	plasma membrane	ROBO1	HGNC:10249	12504588
ROBO2	HGNC:10250	plasma membrane	ROBO2	HGNC:10250	12504588
RPH3A	HGNC:17056	secreted	NRXN1	HGNC:8008	8901523
RPS19	HGNC:10402	secreted	C5AR1	HGNC:1338	11107061, 11733378
RSPO1	HGNC:21679	secreted	LGR4	HGNC:13299	21693646, 21693646
RSPO1	HGNC:21679	secreted	LGR5	HGNC:4504	21693646, 21693646
RSPO1	HGNC:21679	secreted	LGR6	HGNC:19719	21727895, 21693646
RSPO1	HGNC:21679	secreted	LRP6	HGNC:6698	18400942
RSPO1	HGNC:21679	secreted	ZNRF3	HGNC:18126	24349440
RSPO2	HGNC:28583	secreted	LGR4	HGNC:13299	21693646, 21693646
RSPO2	HGNC:28583	secreted	LGR5	HGNC:4504	21693646, 21693646
RSPO2	HGNC:28583	secreted	LGR6	HGNC:19719	21727895, 21693646
RSPO2	HGNC:28583	secreted	RNF43	HGNC:18505	29769720
RSPO2	HGNC:28583	secreted	ZNRF3	HGNC:18126	29769720
RSPO3	HGNC:20866	secreted	FZD8	HGNC:4046	16543246
RSPO3	HGNC:20866	secreted	LGR4	HGNC:13299	21693646, 21909076, 21693646
RSPO3	HGNC:20866	secreted	LGR5	HGNC:4504	21693646, 21693646
RSPO3	HGNC:20866	secreted	LGR6	HGNC:19719	21727895, 21693646
RSPO3	HGNC:20866	secreted	LRP6	HGNC:6698	16543246
RSPO3	HGNC:20866	secreted	SDC4	HGNC:10661	21397842
RSPO4	HGNC:16175	secreted	LGR4	HGNC:13299	21693646, 21693646
RSPO4	HGNC:16175	secreted	LGR5	HGNC:4504	21693646, 21693646
RSPO4	HGNC:16175	secreted	LGR6	HGNC:19719	21727895, 21693646
RTN4	HGNC:14085	plasma membrane	CNTNAP1	HGNC:8011	14592966
RTN4	HGNC:14085	plasma membrane	LINGO1	HGNC:21205	15694322
RTN4	HGNC:14085	plasma membrane	RTN4R	HGNC:18601	11201742, 15694322, 11201742
RTN4	HGNC:14085	plasma membrane	RTN4RL1	HGNC:21329	22133682
RTN4	HGNC:14085	plasma membrane	S1PR2	HGNC:3169	24453941
RTN4	HGNC:14085	plasma membrane	TNFRSF19	HGNC:11915	15694322
S100A8	HGNC:10498	secreted	TLR4	HGNC:11850	17767165
S100A9	HGNC:10499	secreted	TLR4	HGNC:11850	17767165
SAA1	HGNC:10513	secreted	CD36	HGNC:1663	20075072
SAA1	HGNC:10513	secreted	FPR2	HGNC:3827	9892621
SCGB1A1	HGNC:12523	secreted	LRP2	HGNC:6694	11278724
SCGB3A1	HGNC:18384	secreted	MARCO	HGNC:6895	12847263
SCGB3A2	HGNC:18391	secreted	MARCO	HGNC:6895	12847263
SCT	HGNC:10607	secreted	SCTR	HGNC:10608	7782300, 7612008, 8579602, 9440501, 7782300
SCT	HGNC:10607	secreted	VIPR1	HGNC:12694	12133828
SCT	HGNC:10607	secreted	VIPR2	HGNC:12695	9437714
SDC2	HGNC:10659	plasma membrane	PTPRJ	HGNC:9673	21813734
SECTM1	HGNC:10707	plasma membrane; secreted	CD7	HGNC:1695	24157461, 24211252, 10652336
SELE	HGNC:10718	plasma membrane	CD44	HGNC:1681	26124272
SELPLG	HGNC:10722	plasma membrane	SELE	HGNC:10718	11402070, 8621728, 9128259
SELPLG	HGNC:10722	plasma membrane	SELL	HGNC:10720	10725346
SELPLG	HGNC:10722	plasma membrane	SELP	HGNC:10721	9129046, 9128259, 10713099, 17064811
SELPLG	HGNC:10722	plasma membrane	SIGLEC5	HGNC:10874	27892504
SEMA3A	HGNC:10723	secreted	NRP1	HGNC:8004	10520994, 10934324), 15721238, 10520994, 9331348
SEMA3A	HGNC:10723	secreted	NRP2	HGNC:8005	21059704
SEMA3A	HGNC:10723	secreted	PLXNA1	HGNC:9099	10520994
SEMA3A	HGNC:10723	secreted	PLXNA2	HGNC:9100	10934324)
SEMA3A	HGNC:10723	secreted	PLXNA4	HGNC:9102	15721238
SEMA3B	HGNC:10724	secreted	NRP1	HGNC:8004	10196546, 10196546
SEMA3B	HGNC:10724	secreted	NRP2	HGNC:8005	10196546
SEMA3C	HGNC:10725	secreted	NRP1	HGNC:8004	9331348
SEMA3C	HGNC:10725	secreted	NRP2	HGNC:8005	10196546, 9331348
SEMA3C	HGNC:10725	secreted	PLXND1	HGNC:9107	15239958
SEMA3D	HGNC:10726	secreted	NRP1	HGNC:8004	15456815
SEMA3E	HGNC:10727	secreted	PLXND1	HGNC:9107	15550623
SEMA3F	HGNC:10728	secreted	NRP1	HGNC:8004	9883722
SEMA3F	HGNC:10728	secreted	NRP2	HGNC:8005	15721238, 9883722
SEMA3F	HGNC:10728	secreted	PLXNA3	HGNC:9101	15721238
SEMA3G	HGNC:30400	secreted	NRP2	HGNC:8005	19887479
SEMA4A	HGNC:10729	plasma membrane	LILRB2	HGNC:6606	29467366
SEMA4A	HGNC:10729	plasma membrane	PLXNB1	HGNC:9103	29981480
SEMA4A	HGNC:10729	plasma membrane	PLXNB2	HGNC:9104	29981480
SEMA4A	HGNC:10729	plasma membrane	PLXND1	HGNC:9107	17318185
SEMA4B	HGNC:10730	plasma membrane	DCBLD2	HGNC:24627	17213806
SEMA4C	HGNC:10731	plasma membrane	PLXNB2	HGNC:9104	21122816
SEMA4D	HGNC:10732	plasma membrane	CD72	HGNC:1696	11114375, 12882840
SEMA4D	HGNC:10732	plasma membrane	ERBB2	HGNC:3430	15210733
SEMA4D	HGNC:10732	plasma membrane	MET	HGNC:7029	12198496
SEMA4D	HGNC:10732	plasma membrane	PLXNB1	HGNC:9103	10520995, 12198496, 11937491
SEMA4D	HGNC:10732	plasma membrane	PLXNB2	HGNC:9104	15330859
SEMA4G	HGNC:10735	plasma membrane	PLXNB2	HGNC:9104	21122816
SEMA5A	HGNC:10736	plasma membrane	MET	HGNC:7029	15218527
SEMA5A	HGNC:10736	plasma membrane	PLXNB3	HGNC:9105	15218527
SEMA6A	HGNC:10738	plasma membrane	PLXNA2	HGNC:9100	18327254
SEMA6A	HGNC:10738	plasma membrane	PLXNA4	HGNC:9102	20606624
SEMA6B	HGNC:10739	plasma membrane	PLXNA2	HGNC:9100	25209245
SEMA6D	HGNC:16770	plasma membrane	KDR	HGNC:6307	14977921
SEMA6D	HGNC:16770	plasma membrane	PLXNA1	HGNC:9099	14977921, 14977921
SEMA6D	HGNC:16770	plasma membrane	TREM2	HGNC:17761	16715077
SEMA6D	HGNC:16770	plasma membrane	TYROBP	HGNC:12449	16715077
SEMA7A	HGNC:10741	plasma membrane	ITGA1	HGNC:6134	7377534
SEMA7A	HGNC:10741	plasma membrane	ITGB1	HGNC:6153	7377534
SEMA7A	HGNC:10741	plasma membrane	PLXNC1	HGNC:9106	10520995, 10520995
SERPINA1	HGNC:8941	secreted	LRP1	HGNC:6692	8626456, 15131125
SERPINC1	HGNC:775	secreted	LRP1	HGNC:6692	8626456, 14596620
SERPINC1	HGNC:775	secreted	SDC2	HGNC:10659	1315572
SERPINE1	HGNC:8583	secreted	LRP1	HGNC:6692	15001579, 15001579
SERPINE1	HGNC:8583	secreted	LRP2	HGNC:6694	8344937
SERPINE2	HGNC:8951	secreted	LRP1	HGNC:6692	14596620
SERPINF1	HGNC:8824	secreted	PLXDC1	HGNC:20945	25535841
SERPINF1	HGNC:8824	secreted	PLXDC2	HGNC:21013	25535841
SERPING1	HGNC:1228	secreted	LRP1	HGNC:6692	9388254
SERPING1	HGNC:1228	secreted	SELE	HGNC:10718	14568956
SERPING1	HGNC:1228	secreted	SELP	HGNC:10721	14568956
SERTAD1	HGNC:17932	plasma membrane	AR	HGNC:644	30230528
SFRP1	HGNC:10776	secreted	FZD2	HGNC:4040	6172602
SFRP1	HGNC:10776	secreted	FZD6	HGNC:4044	10347172
SFRP2	HGNC:10777	secreted	FZD5	HGNC:4043	28840375
SFTPA1	HGNC:10798	secreted	TLR2	HGNC:11848	11724772
SFTPA2	HGNC:10799	secreted	CD93	HGNC:15855	9476117
SFTPD	HGNC:10803	secreted	LAIR1	HGNC:6477	24585933
SFTPD	HGNC:10803	secreted	SIRPA	HGNC:9662	22511785
SHANK1	HGNC:15474	plasma membrane	ADGRL1	HGNC:20973	10964907, 10964907, 10958799
SHANK1	HGNC:15474	plasma membrane	SSTR2	HGNC:11331	10551867, 11087996
SHH	HGNC:10848	secreted	BOC	HGNC:17173	17086203
SHH	HGNC:10848	secreted	CDON	HGNC:17104	17086203
SHH	HGNC:10848	secreted	GAS1	HGNC:4165	17848687, 25535338
SHH	HGNC:10848	secreted	GPC5	HGNC:4453	21339334
SHH	HGNC:10848	secreted	HHIP	HGNC:14866	10050855, 10050855
SHH	HGNC:10848	secreted	LRP2	HGNC:6694	22340494
SHH	HGNC:10848	secreted	PTCH1	HGNC:9585	9811851, 16867986, 9811851
SHH	HGNC:10848	secreted	PTCH2	HGNC:9586	9811851
SHH	HGNC:10848	secreted	SMO	HGNC:11119	16867986
SIGLEC1	HGNC:11127	plasma membrane	SPN	HGNC:11249	11238599
SIRPA	HGNC:9662	plasma membrane	CD47	HGNC:1682	23602662, 10572074
SIRPB2	HGNC:16247	secreted	CD47	HGNC:1682	15383453
SIRPG	HGNC:15757	plasma membrane	CD47	HGNC:1682	15294972
SLAMF1	HGNC:10903	plasma membrane	SLAMF1	HGNC:10903	18031695
SLAMF6	HGNC:21392	plasma membrane	SLAMF6	HGNC:21392	15153464, 31315913
SLAMF7	HGNC:21394	plasma membrane; secreted	SLAMF7	HGNC:21394	31358854, 15368295
SLIT1	HGNC:11085	secreted	GPC1	HGNC:4449	10364234, 10364234
SLIT1	HGNC:11085	secreted	ROBO1	HGNC:10249	10433822, 10433822
SLIT1	HGNC:11085	secreted	ROBO2	HGNC:10250	30547091
SLIT1	HGNC:11085	secreted	SDC1	HGNC:10658	10433822
SLIT2	HGNC:11086	secreted	APP	HGNC:620	28785723
SLIT2	HGNC:11086	secreted	GPC1	HGNC:4449	10364234, 11375980, 10364234
SLIT2	HGNC:11086	secreted	ROBO1	HGNC:10249	10102268, 10102268
SLIT2	HGNC:11086	secreted	ROBO2	HGNC:10250	15130495, 10102268
SLIT2	HGNC:11086	secreted	ROBO4	HGNC:17985	15894287
SLIT2	HGNC:11086	secreted	SDC1	HGNC:10658	10102268, 15130495
SLIT3	HGNC:11087	secreted	ROBO1	HGNC:10249	19741192
SLIT3	HGNC:11087	secreted	ROBO2	HGNC:10250	31180321
SLIT3	HGNC:11087	secreted	ROBO4	HGNC:17985	19741192
SLITRK1	HGNC:20297	plasma membrane	PTPRD	HGNC:9668	23345436
SLITRK1	HGNC:20297	plasma membrane	PTPRS	HGNC:9681	23345436
SLITRK2	HGNC:13449	plasma membrane	PTPRD	HGNC:9668	25989451, 23345436
SLITRK2	HGNC:13449	plasma membrane	PTPRS	HGNC:9681	23345436
SLITRK3	HGNC:23501	plasma membrane	PTPRD	HGNC:9668	22286174, 23345436
SLITRK3	HGNC:23501	plasma membrane	PTPRS	HGNC:9681	23345436
SLITRK5	HGNC:20295	plasma membrane	PTPRD	HGNC:9668	26004511
SLITRK6	HGNC:23503	plasma membrane	PTPRS	HGNC:9681	29934346
SLPI	HGNC:11092	secreted	PLSCR1	HGNC:9092	19333378
SLPI	HGNC:11092	secreted	PLSCR4	HGNC:16497	19333378
SLURP1	HGNC:18746	secreted	CHRNA7	HGNC:1960	29545933
SNCA	HGNC:11138	secreted	LAG3	HGNC:6476	27708076
SOST	HGNC:13771	secreted	LRP4	HGNC:6696	19936252
SOST	HGNC:13771	secreted	LRP5	HGNC:6697	15778503
SOST	HGNC:13771	secreted	LRP6	HGNC:6698	15778503
SOSTDC1	HGNC:21748	secreted	LRP4	HGNC:6696	20724449
SOSTDC1	HGNC:21748	secreted	LRP5	HGNC:6697	20724449
SOSTDC1	HGNC:21748	secreted	LRP6	HGNC:6698	20724449
SPINK1	HGNC:11244	secreted	EGFR	HGNC:3236	21368222
[truncated: 295 more rows]

## Sheet: Sheet2
Table S2. 94 prognostic significant LR pairs
Tag	LR	adjPval	meanHR
1	TGFB1->ITGB6	0.0178226	0.774296
2	TNC->ITGA7	0.0178226	1.31813
3	VWF->TNFRSF11B	0.0226536	1.31779
4	NTN4->DCC	0.0264902	0.794533
5	NTN4->UNC5A	0.0298687	0.780215
6	ADAM15->ITGB3	0.0414059	1.24024
7	APOB->ENO1	0.0414059	1.21306
8	EFEMP1->EGFR	0.0414059	1.2436
9	ANXA1->FPR1	0.0414059	1.27099
10	LAMA2->ITGA7	0.0414059	1.14933
11	PVR->PVRIG	0.0414059	1.32419
12	SEMA3D->NRP1	0.0414059	1.20037
13	FGF7->FGFR1	0.0414059	1.21528
14	CNTN2->CNTNAP2	0.0460099	1.206
15	ANXA1->EGFR	0.0460099	1.32729
16	DKK1->LRP4	0.0460099	1.3419
17	PROS1->TYRO3	0.0460099	1.23948
18	PROS1->AXL	0.0460099	1.16656
19	F8->LDLR	0.0460099	1.26911
20	PF4->LDLR	0.0460099	1.28724
21	DKK1->KREMEN2	0.0460099	1.29233
22	GAS6->AXL	0.0460099	1.2202
23	PTH2->PTH1R	0.0460099	1.27175
24	VWF->GP1BA	0.0460099	1.31768
25	WNT7B->FZD1	0.0622283	0.804449
26	EFNB1->EPHB6	0.0622283	0.842802
27	CCN1->ITGB3	0.0622283	1.28126
28	ANXA1->DYSF	0.0661469	1.23572
29	TNC->CNTN1	0.0661469	1.29961
30	NECTIN3->PVR	0.0661469	1.19331
31	PVR->NECTIN3	0.0661469	1.19331
32	COL18A1->KDR	0.0661469	1.40224
33	BDNF->NTRK2	0.0664278	1.22514
34	SERPINE2->LRP1	0.0677504	1.21221
35	BMP6->HJV	0.0677504	1.16454
36	CHAD->ITGA2	0.0677504	0.851141
37	DHH->BOC	0.0677504	1.13529
38	DKK1->LRP6	0.0677504	1.21894
39	PDGFD->PDGFRB	0.0677504	1.24607
40	GAS6->TYRO3	0.0677504	1.31
41	NCAM1->GFRA1	0.0678132	1.18751
42	CALR->LRP1	0.0678132	1.17945
43	APOB->LDLR	0.0678132	1.2641
44	TNC->EGFR	0.0678824	1.33633
45	IL6->IL6R	0.0678824	1.1996
46	ANXA2->ROBO4	0.0690407	1.24387
47	ADAM15->ITGA9	0.0696755	1.27476
48	TNFSF13->TNFRSF14	0.0737723	0.857407
49	SFTPA2->CD93	0.0737723	1.17764
50	EREG->EGFR	0.0743192	1.18205
51	HAS2->HMMR	0.077825	1.28579
52	ADAM23->ITGA5	0.0836655	1.13791
53	WNT7B->LRP5	0.0836655	0.890432
54	PDGFB->LRP1	0.0839991	1.11152
55	PROS1->MERTK	0.0839991	1.14071
56	DKK1->KREMEN1	0.0839991	1.27027
57	JAM2->JAM3	0.0839991	1.15362
58	JAM3->JAM2	0.0839991	1.15362
59	PTHLH->PTH1R	0.0839991	1.36109
60	CCN1->SDC4	0.0839991	1.18231
61	SLIT2->ROBO2	0.0839991	1.23009
62	SCT->VIPR1	0.0839991	0.837058
63	NCAM1->FGFR1	0.0839991	1.25323
64	IL22->IL22RA2	0.0847839	0.840985
65	PLAU->LRP1	0.0847839	1.10357
66	DKK4->KREMEN2	0.0847839	0.837518
67	LPL->GPIHBP1	0.0854838	1.18663
68	COL4A3->CD93	0.0854838	1.14877
69	IFNE->IFNAR2	0.085565	0.829788
70	TGFB3->ACVRL1	0.0864573	1.14443
71	SERPINF1->PLXDC1	0.0873937	1.25776
72	SLIT2->APP	0.0875881	1.14225
73	PDGFA->PDGFRA	0.0876842	1.20736
74	ANGPT1->TEK	0.0878014	1.12674
75	DNAJB11->PRTG	0.0878014	1.14698
76	NLGN2->NRXN3	0.0878014	1.20445
77	VEGFB->FLT1	0.0894881	1.21299
78	GH1->GHR	0.089904	1.15604
79	PTN->PLXNB2	0.0906538	1.23432
80	AFDN->EPHB2	0.0906538	1.10699
81	DSPP->ITGB6	0.0906538	0.854495
82	EFNA3->EPHB1	0.0920253	1.14179
83	FGG->TLR4	0.0920253	0.844166
84	SCT->SCTR	0.0921676	0.822767
85	LRRC4B->PTPRD	0.0921676	1.15035
86	FGF1->CSPG4	0.0921676	1.13933
87	NID1->ITGB3	0.0921676	1.26663
88	FN1->ITGB6	0.093966	0.841856
89	IFNA17->IFNAR1	0.093966	1.32666
90	CD226->PVR	0.0968251	1.18535
91	PVR->CD226	0.0968251	1.18535
92	CCL14->CCR5	0.0968813	0.855987
93	PDYN->OPRD1	0.098591	0.876722
94	CSF3->CSF3R	0.0993708	1.13447

## Sheet: Sheet3
Table S3. ssGSEA scores of the KEGG pathways in TCGA
KEGG	TCGA-ZF-A9R5-01	TCGA-E7-A7PW-01	TCGA-4Z-AA7N-01	TCGA-DK-A2I1-01	TCGA-GC-A3RC-01	TCGA-ZF-AA52-01	TCGA-E7-A541-01	TCGA-GV-A3QK-01	TCGA-CF-A47W-01	TCGA-ZF-A9RL-01	TCGA-UY-A9PA-01	TCGA-ZF-AA4R-01	TCGA-YF-AA3M-01	TCGA-E7-A7DV-01	TCGA-DK-AA76-01	TCGA-ZF-AA4N-01	TCGA-CF-A47V-01	TCGA-K4-A4AC-01	TCGA-BL-A0C8-01	TCGA-CU-A0YO-01	TCGA-R3-A69X-01	TCGA-UY-A9PB-01	TCGA-ZF-A9RD-01	TCGA-FD-A5BV-01	TCGA-XF-AAN2-01	TCGA-K4-A54R-01	TCGA-G2-A2EO-01	TCGA-XF-A8HB-01	TCGA-XF-AAMH-01	TCGA-KQ-A41Q-01	TCGA-CF-A9FM-01	TCGA-XF-A9SV-01	TCGA-BT-A3PJ-01	TCGA-CF-A3MF-01	TCGA-GD-A3OQ-01	TCGA-XF-AAMR-01	TCGA-BT-A42C-01	TCGA-DK-A1AC-01	TCGA-FD-A5C1-01	TCGA-BT-A3PH-01	TCGA-FJ-A3ZF-01	TCGA-FD-A3SM-01	TCGA-FD-A3B7-01	TCGA-UY-A9PH-01	TCGA-BT-A42E-01	TCGA-XF-A9T4-01	TCGA-4Z-AA83-01	TCGA-FD-A3SQ-01	TCGA-FD-A3SO-01
KEGG_N_GLYCAN_BIOSYNTHESIS	0.341803	0.335414	0.34482	0.355832	0.339217	0.32582	0.359483	0.346291	0.321856	0.345263	0.338095	0.334532	0.348816	0.350349	0.370903	0.338276	0.299049	0.329046	0.366383	0.343967	0.366489	0.328551	0.314756	0.355708	0.33486	0.319185	0.333293	0.343976	0.331483	0.323917	0.334127	0.356522	0.344107	0.312786	0.33802	0.315203	0.327268	0.335128	0.32151	0.371277	0.350204	0.340389	0.34118	0.340373	0.306112	0.340434	0.324592	0.344997	0.335669
KEGG_OTHER_GLYCAN_DEGRADATION	0.343098	0.312309	0.299037	0.321698	0.325288	0.316988	0.343272	0.319799	0.304497	0.322374	0.312633	0.300144	0.278645	0.361773	0.3083	0.296045	0.33205	0.278032	0.321931	0.269856	0.324038	0.320994	0.276265	0.344622	0.322026	0.306812	0.31187	0.290081	0.356808	0.328081	0.321517	0.321552	0.332689	0.296249	0.29537	0.333437	0.336061	0.291522	0.319867	0.357482	0.29738	0.358765	0.319904	0.314311	0.261864	0.324246	0.347832	0.348351	0.289435
KEGG_O_GLYCAN_BIOSYNTHESIS	0.111018	0.0741945	0.12873	0.118067	0.153139	0.15578	0.146933	0.134873	0.083087	0.129934	0.179838	0.140201	0.150621	0.101999	0.146563	0.112311	0.0981439	0.111532	0.174456	0.198843	0.190012	0.128559	0.152789	0.131644	0.14604	0.102985	0.128568	0.133094	0.110392	0.0918663	0.140126	0.146288	0.119289	0.0691661	0.215032	0.161998	0.137947	0.0806264	0.141957	0.168535	0.0951651	0.142287	0.164606	0.122974	0.0998336	0.199614	0.142892	0.147087	0.137256
KEGG_GLYCOSAMINOGLYCAN_DEGRADATION	0.2022	0.213759	0.22746	0.230691	0.2233	0.252077	0.222853	0.201233	0.214266	0.18141	0.204831	0.216468	0.198743	0.27147	0.184174	0.238149	0.220517	0.190815	0.230245	0.197052	0.239368	0.230734	0.228582	0.231596	0.210992	0.207955	0.226107	0.219724	0.269625	0.18086	0.205633	0.212721	0.22764	0.220684	0.189649	0.24096	0.22078	0.191452	0.240402	0.257489	0.194333	0.24913	0.234307	0.208854	0.186404	0.230407	0.209194	0.274022	0.227879
KEGG_GLYCOSAMINOGLYCAN_BIOSYNTHESIS_KERATAN_SULFATE	0.238508	0.211418	0.282163	0.245895	0.213923	0.25275	0.280511	0.257711	0.223022	0.219204	0.266416	0.253212	0.267998	0.265833	0.278565	0.274538	0.206391	0.226221	0.281096	0.261073	0.28611	0.237073	0.259977	0.270238	0.210697	0.239009	0.236391	0.23563	0.221165	0.228613	0.242896	0.231946	0.226844	0.178939	0.287822	0.218817	0.255405	0.217174	0.255216	0.301604	0.176797	0.262716	0.333394	0.246277	0.191718	0.3107	0.257376	0.267176	0.241843
KEGG_GLYCEROLIPID_METABOLISM	0.171212	0.204282	0.191595	0.192933	0.156192	0.164472	0.188504	0.177343	0.17562	0.196375	0.193168	0.175078	0.179193	0.165075	0.204039	0.190287	0.210924	0.161027	0.221453	0.181876	0.194843	0.141036	0.169635	0.167175	0.176305	0.161494	0.175086	0.166245	0.155103	0.180051	0.189782	0.1867	0.144537	0.175931	0.190228	0.191443	0.199247	0.172922	0.173022	0.176346	0.172192	0.182072	0.173744	0.174847	0.15659	0.194891	0.187352	0.18898	0.167297
KEGG_GLYCOSYLPHOSPHATIDYLINOSITOL_GPI_ANCHOR_BIOSYNTHESIS	0.279564	0.258712	0.216585	0.289985	0.2405	0.244484	0.264686	0.262315	0.279491	0.257008	0.274296	0.249675	0.271082	0.259051	0.277911	0.235273	0.250421	0.276404	0.265671	0.256472	0.252686	0.233049	0.236731	0.280428	0.244379	0.232365	0.251951	0.269653	0.27366	0.2727	0.283364	0.26746	0.265398	0.248097	0.24073	0.227813	0.273419	0.23519	0.243219	0.297153	0.25671	0.252969	0.234198	0.260981	0.223135	0.243449	0.255422	0.235856	0.261056
KEGG_GLYCEROPHOSPHOLIPID_METABOLISM	0.215161	0.227168	0.219582	0.209858	0.190446	0.206285	0.227481	0.232478	0.221294	0.233282	0.218502	0.185561	0.220297	0.202249	0.221353	0.210262	0.23751	0.188505	0.229129	0.220235	0.21808	0.184858	0.199167	0.220007	0.197078	0.199306	0.198094	0.215112	0.204912	0.21118	0.229732	0.230485	0.168449	0.227932	0.206376	0.211581	0.224763	0.189397	0.194905	0.225873	0.20106	0.21528	0.180416	0.214507	0.172763	0.206981	0.234919	0.205419	0.183795
KEGG_ETHER_LIPID_METABOLISM	0.155683	0.159394	0.199865	0.190271	0.157669	0.155385	0.186306	0.198988	0.175754	0.190386	0.170068	0.135279	0.164763	0.153886	0.17008	0.131644	0.194104	0.141532	0.164935	0.20557	0.188015	0.130652	0.181383	0.172437	0.143824	0.149177	0.187877	0.16994	0.167996	0.147691	0.179281	0.202569	0.0941036	0.177963	0.160046	0.189243	0.186452	0.133218	0.156484	0.182297	0.14922	0.167488	0.153135	0.183803	0.110424	0.159344	0.19439	0.175404	0.137971
KEGG_ARACHIDONIC_ACID_METABOLISM	0.080987	0.0768012	0.149384	0.137903	0.0761489	0.129193	0.134511	0.13708	0.132413	0.127088	0.0991658	0.0864004	0.120703	0.0876232	0.096206	0.0736625	0.142571	0.0800221	0.0898516	0.145078	0.147465	0.0854325	0.158816	0.0955	0.103379	0.113246	0.122712	0.129253	0.0939017	0.0969166	0.125869	0.141648	0.0401265	0.133097	0.094736	0.161055	0.153733	0.0898979	0.10924	0.108966	0.0473132	0.13684	0.0590804	0.165715	0.0612019	0.0853348	0.1369	0.164857	0.0714058
KEGG_LINOLEIC_ACID_METABOLISM	-0.036662	-0.0133064	-0.0336767	-0.0150105	-0.046109	-0.0756221	0.00924848	0.0302261	-0.0224281	0.0576974	-0.0238389	-0.0804867	-0.0250919	-0.1107	0.0133219	-0.0757374	0.0467518	-0.0659282	0.0258476	-0.0129869	-0.00981601	-0.081639	-0.00572177	-0.0364637	0.00366769	-0.0309434	-0.047211	0.0161221	-0.0590238	-0.0278676	0.00137302	-0.00352504	-0.149781	0.0455096	-0.0428253	0.0504705	0.0852848	-0.0817485	-0.0716647	-0.0116737	-0.0567505	-0.0687572	-0.115062	0.0365472	-0.115457	-0.0630103	0.0124409	0.0559691	-0.0865934
KEGG_ALPHA_LINOLENIC_ACID_METABOLISM	0.0134369	0.0859759	0.0930113	0.0882999	0.0207301	0.0341093	0.0823845	0.0992028	0.0553917	0.133386	0.0297833	0.0138133	0.0942813	0.0232828	0.102723	0.000995294	0.0797328	0.00510314	0.0211465	0.0969004	0.0940097	-0.000205376	0.0754069	0.0423072	0.0310436	0.0645991	0.105786	0.0712155	0.0895365	0.0681342	0.0451071	0.117057	-0.0780578	0.0483178	0.053797	0.0920552	0.111247	0.0617675	0.0255954	0.0569392	0.0371674	0.0575758	-0.00926005	0.0931715	-0.0507532	0.0118434	0.0759791	0.0830925	0.0181559
KEGG_SPHINGOLIPID_METABOLISM	0.222892	0.224479	0.272793	0.254705	0.254742	0.231512	0.250577	0.241977	0.22573	0.245161	0.270652	0.2539	0.249714	0.229781	0.243327	0.216381	0.226531	0.236531	0.277407	0.250261	0.27282	0.232462	0.221393	0.248711	0.252938	0.227594	0.23082	0.268126	0.25011	0.219469	0.265437	0.228549	0.246464	0.211009	0.253385	0.232393	0.242514	0.260791	0.230747	0.265445	0.225319	0.257322	0.243287	0.241152	0.217829	0.256672	0.248448	0.249752	0.24402
KEGG_GLYCOSPHINGOLIPID_BIOSYNTHESIS_LACTO_AND_NEOLACTO_SERIES	0.0905989	0.1267	0.176839	0.158819	0.122082	0.196815	0.187431	0.159871	0.13192	0.117716	0.186949	0.165722	0.187915	0.108171	0.164736	0.0927121	0.132759	0.0939751	0.171778	0.195666	0.167175	0.085467	0.171012	0.172574	0.168605	0.157464	0.119112	0.160438	0.136418	0.158713	0.166597	0.128105	0.141366	0.136192	0.217207	0.111195	0.153579	0.135682	0.123006	0.18309	0.127645	0.157728	0.113215	0.166037	0.117256	0.199535	0.153829	0.130243	0.1529
KEGG_GLYCOSPHINGOLIPID_BIOSYNTHESIS_GLOBO_SERIES	0.137901	0.203734	0.25903	0.2019	0.186925	0.261821	0.246128	0.228312	0.23468	0.237569	0.271683	0.202907	0.252136	0.24968	0.191528	0.22083	0.216062	0.181805	0.226002	0.272153	0.248657	0.196277	0.200447	0.267811	0.209451	0.178597	0.220376	0.23734	0.251212	0.226185	0.228766	0.220557	0.176451	0.227182	0.267739	0.21042	0.224518	0.188522	0.201732	0.275972	0.169142	0.220032	0.21025	0.21632	0.16235	0.260821	0.22572	0.241877	0.172949
KEGG_GLYCOSPHINGOLIPID_BIOSYNTHESIS_GANGLIO_SERIES	0.159756	0.140979	0.203112	0.205389	0.180149	0.210694	0.190772	0.169659	0.196753	0.163113	0.195244	0.158153	0.174993	0.222421	0.197655	0.200692	0.175655	0.174645	0.184462	0.190631	0.197932	0.186882	0.166557	0.198178	0.156406	0.146485	0.177617	0.185052	0.186208	0.147253	0.184892	0.188891	0.156383	0.135506	0.159034	0.196536	0.169086	0.130541	0.178975	0.234905	0.107837	0.186633	0.213468	0.194791	0.139082	0.183006	0.179926	0.197998	0.165818
KEGG_RIBOFLAVIN_METABOLISM	0.220376	0.187293	0.184683	0.221456	0.21932	0.19405	0.207548	0.200141	0.211557	0.165486	0.197477	0.235155	0.223832	0.204224	0.190607	0.193418	0.176923	0.213016	0.21974	0.18914	0.203534	0.23011	0.203886	0.206338	0.222008	0.222324	0.209591	0.194104	0.215275	0.222104	0.204625	0.220072	0.229747	0.147999	0.188582	0.184286	0.202299	0.23093	0.209154	0.195381	0.196057	0.226129	0.242787	0.195067	0.205027	0.211062	0.192234	0.198259	0.219217
KEGG_NICOTINATE_AND_NICOTINAMIDE_METABOLISM	0.174366	0.169839	0.181363	0.194098	0.173488	0.198946	0.153243	0.156074	0.135005	0.158311	0.181913	0.186064	0.182101	0.227887	0.136233	0.208641	0.159946	0.181144	0.170151	0.191558	0.200611	0.189278	0.174387	0.172319	0.220065	0.164337	0.163442	0.166001	0.163622	0.137161	0.17417	0.17399	0.19054	0.154832	0.152245	0.190717	0.18927	0.151166	0.214612	0.173414	0.123886	0.202218	0.202214	0.193777	0.162402	0.194148	0.178589	0.19433	0.212954
KEGG_PANTOTHENATE_AND_COA_BIOSYNTHESIS	0.106662	0.0968202	0.143214	0.147917	0.133505	0.157649	0.162632	0.102227	0.118886	0.106541	0.125554	0.131862	0.169496	0.203429	0.112287	0.128904	0.0884949	0.139324	0.149948	0.147784	0.125928	0.159522	0.148199	0.14666	0.142511	0.137935	0.179447	0.171836	0.154473	0.120101	0.143349	0.162863	0.185481	0.0932493	0.154832	0.13014	0.103972	0.161089	0.135382	0.156479	0.095199	0.136644	0.165638	0.136588	0.121631	0.17356	0.149267	0.132608	0.171188
KEGG_AMINOACYL_TRNA_BIOSYNTHESIS	0.394116	0.353982	0.332028	0.354981	0.380085	0.34461	0.349671	0.354283	0.38197	0.358631	0.365738	0.35088	0.387433	0.369491	0.374032	0.379512	0.342597	0.393515	0.352995	0.363538	0.356684	0.383257	0.366382	0.358266	0.384538	0.367943	0.392957	0.385508	0.371695	0.367648	0.37787	0.365121	0.38333	0.342672	0.365028	0.355292	0.372283	0.399083	0.380198	0.351441	0.360948	0.366048	0.376549	0.350969	0.357816	0.367734	0.348955	0.357707	0.385678
KEGG_BASAL_TRANSCRIPTION_FACTORS	0.258655	0.241194	0.229873	0.230757	0.262782	0.216591	0.24542	0.242333	0.228596	0.253255	0.25695	0.249606	0.263582	0.241872	0.280805	0.277093	0.219134	0.283407	0.235788	0.243986	0.230593	0.260949	0.251851	0.263562	0.257974	0.247078	0.248262	0.258727	0.237103	0.250415	0.248428	0.253336	0.263443	0.213414	0.249502	0.248543	0.267191	0.268596	0.244184	0.245989	0.253074	0.263338	0.244205	0.228039	0.257191	0.25121	0.236421	0.228055	0.255294
KEGG_NON_HOMOLOGOUS_END_JOINING	0.304161	0.258441	0.239224	0.255118	0.304935	0.239904	0.256819	0.275518	0.274867	0.272858	0.270342	0.244108	0.281161	0.262909	0.292553	0.26262	0.262855	0.296746	0.281432	0.269957	0.266097	0.260464	0.255784	0.259839	0.286028	0.247593	0.248271	0.271567	0.271574	0.271111	0.27515	0.269577	0.284448	0.275719	0.285421	0.257008	0.253296	0.285951	0.261208	0.260883	0.280325	0.26087	0.246618	0.268957	0.265273	0.279271	0.259048	0.244524	0.291645
KEGG_SNARE_INTERACTIONS_IN_VESICULAR_TRANSPORT	0.301978	0.279649	0.302079	0.305182	0.309947	0.30721	0.293261	0.294347	0.304516	0.28015	0.30614	0.29522	0.286856	0.317704	0.279637	0.305764	0.285264	0.321724	0.287078	0.303257	0.299333	0.31512	0.326032	0.312285	0.315718	0.311155	0.309241	0.291407	0.301436	0.313982	0.303593	0.30843	0.291274	0.288572	0.294932	0.303268	0.298132	0.318392	0.325178	0.297214	0.299653	0.309176	0.313291	0.305535	0.324912	0.31069	0.306111	0.304021	0.303519
KEGG_LYSOSOME	0.346927	0.330379	0.352937	0.355764	0.359498	0.360386	0.357126	0.348979	0.343348	0.33026	0.350324	0.345078	0.333609	0.374078	0.319983	0.333702	0.349356	0.338735	0.351667	0.342744	0.370708	0.369742	0.342383	0.355589	0.354599	0.354113	0.345757	0.346175	0.360334	0.336637	0.362832	0.357517	0.355837	0.319191	0.342306	0.366455	0.359752	0.324558	0.379066	0.377213	0.307987	0.375629	0.364724	0.35346	0.333392	0.360465	0.366466	0.383468	0.348724
KEGG_CARDIAC_MUSCLE_CONTRACTION	0.187973	0.192072	0.20896	0.216312	0.163497	0.213479	0.196655	0.190839	0.201724	0.187438	0.171234	0.194488	0.181198	0.206129	0.187682	0.165226	0.209199	0.17367	0.200442	0.220075	0.20974	0.175798	0.191038	0.197044	0.166733	0.191258	0.195536	0.20017	0.214291	0.187686	0.18651	0.205037	0.16331	0.207969	0.181067	0.237893	0.172362	0.178887	0.196029	0.208998	0.199571	0.194046	0.188793	0.189348	0.16659	0.172749	0.183697	0.217417	0.16366
KEGG_RENIN_ANGIOTENSIN_SYSTEM	-0.0446351	0.0157413	0.0910018	0.124153	0.0803877	0.127492	0.073506	0.0711241	0.0493944	-0.00679669	0.0870217	0.0211692	0.0736205	0.065365	0.0300134	0.0597709	0.073346	0.0732655	0.128698	0.128569	0.163537	0.112854	0.139613	0.0796747	0.0551208	0.116323	0.073085	0.00481727	0.150549	0.0329251	0.0285269	0.0947591	0.025595	0.023526	0.0862019	0.177045	0.0479168	0.0217352	0.140672	0.0832767	-0.018153	0.0520295	0.15569	0.0440615	0.0153512	0.0973893	0.102175	0.0997738	0.0866023
KEGG_CIRCADIAN_RHYTHM_MAMMAL	0.320011	0.25	0.332049	0.242756	0.260284	0.256794	0.292673	0.296793	0.28206	0.275142	0.362525	0.259143	0.345238	0.244872	0.27144	0.260503	0.315208	0.273558	0.301893	0.336444	0.28017	0.28254	0.253356	0.281081	0.323871	0.288828	0.283122	0.337168	0.221477	0.287085	0.315322	0.272426	0.327299	0.300367	0.301443	0.328283	0.278437	0.25414	0.262758	0.283247	0.241819	0.316793	0.304491	0.290472	0.244425	0.331261	0.33869	0.345308	0.302611
KEGG_TASTE_TRANSDUCTION	-0.08568	-0.0757692	-0.105912	-0.136554	-0.167885	-0.143273	-0.093172	-0.0586271	-0.138069	-0.0691481	-0.102741	-0.0862342	-0.0979184	-0.132854	-0.0691079	-0.117355	-0.113145	-0.140702	-0.0867603	-0.11323	-0.0953433	-0.156227	-0.167786	-0.105869	-0.0854344	-0.133663	-0.168537	-0.099882	-0.157855	-0.112456	-0.126734	-0.127869	-0.134796	-0.126003	-0.1074	-0.129427	-0.0764422	-0.0958286	-0.154011	-0.0876987	-0.0808276	-0.114743	-0.130107	-0.116846	-0.107997	-0.112155	-0.112197	-0.124568	-0.15223
KEGG_PROXIMAL_TUBULE_BICARBONATE_RECLAMATION	0.155353	0.165198	0.15887	0.170201	0.13393	0.139655	0.183415	0.17	0.163998	0.142262	0.148264	0.153849	0.136309	0.136586	0.175619	0.13127	0.204227	0.122653	0.23305	0.189577	0.174129	0.125945	0.153062	0.176082	0.130818	0.139442	0.152073	0.189029	0.141356	0.123785	0.181691	0.120634	0.103201	0.160564	0.122101	0.183331	0.175982	0.176978	0.124697	0.16736	0.176493	0.134076	0.132064	0.170192	0.131036	0.124671	0.17257	0.169547	0.129821
KEGG_PATHOGENIC_ESCHERICHIA_COLI_INFECTION	0.298758	0.335147	0.382275	0.351057	0.369063	0.352462	0.342784	0.328965	0.323064	0.334015	0.363979	0.369571	0.344491	0.375067	0.34028	0.354621	0.323839	0.367392	0.352815	0.363752	0.378801	0.380895	0.3677	0.33078	0.359765	0.354342	0.355487	0.326408	0.34029	0.323956	0.328738	0.326422	0.359637	0.291193	0.368284	0.369174	0.338581	0.357582	0.358933	0.360154	0.33569	0.350116	0.381858	0.346788	0.373475	0.36906	0.330944	0.360146	0.385125
KEGG_SYSTEMIC_LUPUS_ERYTHEMATOSUS	0.123389	0.110456	0.119632	0.159682	0.117395	0.101414	0.109304	0.0728147	0.0560638	0.0473432	0.10544	0.117304	0.102355	0.178721	0.0342313	0.0969036	0.0332025	0.112254	0.00875185	0.0684348	0.115382	0.144974	0.138907	0.0692637	0.128142	0.150378	0.181129	0.110875	0.0845691	0.093504	0.0399072	0.101716	0.13903	0.0148173	0.0577589	0.115338	0.0786366	0.102973	0.133164	0.0848307	0.0956334	0.115865	0.140968	0.172385	0.181569	0.0884112	0.0897108	0.120071	0.132589
KEGG_PRIMARY_IMMUNODEFICIENCY	0.118267	0.0446288	0.334207	0.170046	0.188789	0.111166	0.17772	0.158486	0.0520909	0.0155935	0.145729	0.0558103	0.0756695	0.156183	-0.00505048	0.10759	0.112146	0.139421	0.00887537	0.13608	0.169933	0.226016	0.252912	0.0275923	0.142284	0.170244	0.183343	0.0325017	0.0591021	0.0338175	0.083375	0.0450331	0.136735	0.0551578	0.0616095	0.0628048	0.0389544	0.162388	0.210588	0.021744	0.0146014	0.0511333	0.257173	0.230711	0.198698	0.115021	0.0988122	0.14447	0.143807
KEGG_HYPERTROPHIC_CARDIOMYOPATHY_HCM	0.0789111	0.0694799	0.163043	0.128691	0.102784	0.157214	0.0998227	0.0826925	0.0812907	0.072158	0.0876221	0.141041	0.103844	0.131261	0.0708718	0.118886	0.11285	0.118448	0.117447	0.163903	0.170091	0.141699	0.131113	0.106902	0.0939752	0.117172	0.116697	0.0823385	0.125187	0.0792138	0.0901923	0.129751	0.125703	0.102552	0.127194	0.203682	0.0832334	0.0970338	0.146522	0.107885	0.0863288	0.136622	0.15603	0.0923966	0.101187	0.125681	0.115324	0.174894	0.124808
KEGG_ARRHYTHMOGENIC_RIGHT_VENTRICULAR_CARDIOMYOPATHY_ARVC	0.111056	0.113236	0.183026	0.157315	0.163583	0.177861	0.14264	0.116551	0.109042	0.125774	0.136584	0.194855	0.152269	0.128268	0.130181	0.160915	0.141754	0.165658	0.171789	0.197306	0.192574	0.18297	0.170946	0.149351	0.147484	0.179112	0.15339	0.121568	0.171215	0.128254	0.136839	0.16556	0.175255	0.13444	0.184776	0.22275	0.128631	0.123256	0.175617	0.140681	0.127134	0.175424	0.192997	0.122164	0.140523	0.184301	0.140858	0.207055	0.173803
KEGG_DILATED_CARDIOMYOPATHY	0.0736849	0.0688516	0.156309	0.123211	0.102133	0.146342	0.104872	0.0709735	0.0688604	0.0677554	0.0764569	0.131624	0.0966683	0.110001	0.0699968	0.106843	0.106988	0.116186	0.116905	0.163899	0.164692	0.128518	0.115223	0.0951652	0.0918336	0.112567	0.106435	0.0763234	0.109849	0.0752764	0.0761616	0.119784	0.109804	0.0949108	0.120408	0.197711	0.071164	0.0792095	0.132784	0.104245	0.0800049	0.129054	0.142258	0.0886563	0.0847077	0.11673	0.107321	0.177612	0.118114
KEGG_GLYCOLYSIS_GLUCONEOGENESIS	0.248763	0.264187	0.238606	0.256544	0.230232	0.230303	0.238035	0.238896	0.249263	0.276663	0.248331	0.24127	0.24216	0.26067	0.254203	0.263278	0.218338	0.23837	0.255767	0.256548	0.27406	0.251596	0.263795	0.248152	0.247012	0.256126	0.254978	0.29136	0.236444	0.249458	0.25424	0.243096	0.23662	0.189327	0.246604	0.250069	0.287905	0.235873	0.240966	0.222481	0.227728	0.269179	0.239397	0.244386	0.220714	0.222171	0.248346	0.265777	0.231099
KEGG_CITRATE_CYCLE_TCA_CYCLE	0.40467	0.378551	0.37124	0.390681	0.385948	0.366153	0.379752	0.391195	0.399768	0.385113	0.386818	0.391865	0.405786	0.404233	0.375059	0.410953	0.335966	0.390206	0.424795	0.396348	0.398331	0.377289	0.399302	0.358472	0.399328	0.397218	0.392229	0.423979	0.372799	0.372843	0.398935	0.376797	0.387237	0.312257	0.385	0.409176	0.382724	0.404604	0.375996	0.392895	0.379253	0.394945	0.392814	0.389502	0.3662	0.382985	0.366134	0.384531	0.407072
KEGG_PENTOSE_PHOSPHATE_PATHWAY	0.316988	0.329803	0.319641	0.304977	0.315208	0.308454	0.30151	0.296135	0.320955	0.326475	0.332	0.320788	0.317078	0.344187	0.317927	0.323703	0.293893	0.310152	0.29593	0.31693	0.333782	0.310335	0.327228	0.316435	0.324876	0.314163	0.333641	0.339299	0.294203	0.347202	0.324431	0.319787	0.297766	0.251019	0.318134	0.310561	0.345102	0.321373	0.316443	0.301364	0.326028	0.334996	0.31332	0.31534	0.310444	0.30628	0.319696	0.314855	0.306919
KEGG_PENTOSE_AND_GLUCURONATE_INTERCONVERSIONS	0.0219249	0.0854261	-0.0197469	-0.00749971	-0.117051	-0.0544274	0.0290106	0.0146092	0.00504652	0.10319	0.0675671	0.0189864	-0.0402058	0.00381442	0.0151148	0.0232187	0.0925945	-0.114159	-0.0163236	0.0620621	0.0763087	-0.0546665	-0.0358631	0.0378027	-0.0863396	-0.0238075	0.0843399	-0.00135463	-0.0976092	0.0720732	0.0738121	-0.0228093	-0.101688	-0.0121	0.0405632	0.0856962	0.0743909	-0.108905	-0.0708041	0.00474975	0.0250639	0.0165846	-0.0838438	0.0449065	-0.0958472	0.0043264	0.0573925	0.145194	-0.10984
KEGG_FRUCTOSE_AND_MANNOSE_METABOLISM	0.269403	0.29491	0.259233	0.267284	0.305707	0.273559	0.262846	0.287331	0.281993	0.29016	0.282507	0.270497	0.285297	0.304871	0.281089	0.301722	0.27601	0.307873	0.293304	0.274228	0.292032	0.282417	0.300625	0.271529	0.298749	0.311794	0.299242	0.298652	0.274765	0.280947	0.297731	0.282393	0.275886	0.273452	0.288682	0.277155	0.305208	0.291843	0.288373	0.31091	0.261265	0.314442	0.29705	0.282072	0.269911	0.292344	0.315206	0.296895	0.273996
KEGG_GALACTOSE_METABOLISM	0.252071	0.266108	0.255024	0.26985	0.29973	0.284373	0.273627	0.268788	0.27766	0.25475	0.280956	0.255816	0.280503	0.320878	0.242331	0.305316	0.261859	0.294196	0.257405	0.264544	0.281587	0.29918	0.273344	0.27471	0.298453	0.303766	0.298016	0.283362	0.264454	0.267929	0.288888	0.276833	0.290488	0.230985	0.276416	0.279648	0.269392	0.270425	0.327057	0.276148	0.24915	0.302041	0.286663	0.27418	0.291012	0.288483	0.284275	0.2761	0.283571
KEGG_ASCORBATE_AND_ALDARATE_METABOLISM	0.000393416	0.0157679	-0.0406269	-0.0466909	-0.219272	-0.128676	-0.0422803	-0.0394437	-0.0432349	0.0825445	0.0375579	-0.0187212	-0.0741774	-0.0599776	-0.00864662	0.00265658	0.0312583	-0.171079	-0.0594749	0.0281223	0.0377	-0.0995699	-0.0578846	-0.0536951	-0.15862	-0.080437	0.0187768	-0.0574652	-0.144794	-0.00838855	0.0221065	-0.09963	-0.149323	-0.0759313	-0.000403389	0.055413	0.0511013	-0.19788	-0.132172	-0.0724038	-0.0707984	-0.0561899	-0.147771	-0.0035996	-0.143362	-0.0506214	-0.0085639	0.135381	-0.184582
KEGG_FATTY_ACID_METABOLISM	0.278303	0.280567	0.256238	0.291851	0.206196	0.241168	0.247363	0.269363	0.264182	0.315147	0.248681	0.274713	0.267385	0.259137	0.309432	0.254094	0.242695	0.248193	0.33628	0.277518	0.300731	0.244863	0.255112	0.268806	0.245237	0.255641	0.280883	0.301724	0.239661	0.272385	0.256783	0.260557	0.229181	0.213886	0.256637	0.299267	0.318989	0.265854	0.242742	0.252225	0.266621	0.255843	0.229468	0.256154	0.219395	0.228308	0.217726	0.267145	0.230571
KEGG_STEROID_BIOSYNTHESIS	0.245858	0.32767	0.325064	0.340741	0.330702	0.298029	0.307016	0.309311	0.311973	0.369478	0.274464	0.347436	0.329707	0.347767	0.371223	0.322132	0.260762	0.303194	0.323554	0.297986	0.348684	0.301017	0.308016	0.320768	0.312805	0.322877	0.336283	0.321462	0.330264	0.315083	0.280861	0.325543	0.269224	0.267322	0.304169	0.283032	0.37936	0.341595	0.30891	0.387872	0.314033	0.347619	0.265808	0.356566	0.344473	0.301731	0.262958	0.334586	0.324692
KEGG_PRIMARY_BILE_ACID_BIOSYNTHESIS	-0.00156614	-0.0277632	0.0639906	0.0487451	0.0342169	0.0514974	0.00242624	0.0145069	0.00841394	0.0248281	0.010019	0.0406645	0.00540739	0.0626193	-0.0085668	0.062576	-0.0213766	0.0285543	0.166877	0.0526299	0.0701985	0.0473781	0.0314491	0.0500444	0.0142792	0.0146291	0.104358	-0.00556072	0.0478114	0.0463075	0.0391597	0.0394069	0.0070384	0.0436176	0.00333248	0.0664685	0.0638531	0.0325448	0.0604878	0.0220365	0.0218847	0.0404923	0.0383573	0.0417718	-0.0156502	-0.0091626	0.0242863	0.0635094	0.0268908
KEGG_STEROID_HORMONE_BIOSYNTHESIS	-0.037879	0.014353	-0.048796	-0.0148254	-0.120435	-0.0739561	0.0201871	-0.0146789	-0.0276318	0.0286339	0.029604	-0.0237176	-0.070887	-0.0346065	-0.0252394	-0.0273083	0.0275465	-0.100125	-0.0117484	0.0194845	-9.49436e-05	-0.118811	-0.0392522	-0.0246088	-0.069117	-0.0289951	-9.09944e-05	-0.0410974	-0.102021	-0.0096583	0.00980945	-0.01189	-0.148148	-0.00656083	0.0150374	0.0389163	0.0483586	-0.130537	-0.0754067	-0.0322883	-0.0352438	-0.0265601	-0.123423	0.029939	-0.123656	-0.0423918	0.00548501	0.0786142	-0.106253
KEGG_OXIDATIVE_PHOSPHORYLATION	0.414374	0.416401	0.386316	0.429272	0.391264	0.416778	0.412521	0.416257	0.439912	0.402989	0.393511	0.405198	0.417806	0.427314	0.399744	0.405692	0.406707	0.408362	0.421812	0.409699	0.404406	0.401409	0.428298	0.413218	0.409518	0.404042	0.435119	0.438851	0.437915	0.408126	0.420206	0.413483	0.391627	0.396455	0.399005	0.408906	0.427427	0.411759	0.428494	0.409898	0.400449	0.408326	0.40152	0.423816	0.40172	0.39008	0.409919	0.402876	0.392048
KEGG_PURINE_METABOLISM	0.21327	0.205905	0.20801	0.205179	0.216861	0.213635	0.219975	0.206115	0.222413	0.202491	0.215894	0.212486	0.225447	0.232657	0.205074	0.228257	0.216759	0.233551	0.210275	0.218952	0.221084	0.224867	0.214884	0.224943	0.227843	0.219886	0.223601	0.230588	0.223495	0.201258	0.206179	0.204719	0.224152	0.198545	0.212476	0.213038	0.221073	0.215699	0.217752	0.204876	0.204297	0.211811	0.244326	0.20536	0.212714	0.217319	0.216012	0.210295	0.235094
KEGG_PYRIMIDINE_METABOLISM	0.296493	0.303728	0.272602	0.29768	0.320835	0.301923	0.318651	0.302598	0.31252	0.287487	0.302555	0.307749	0.317215	0.330402	0.296471	0.325402	0.289409	0.339991	0.287908	0.294755	0.301067	0.326931	0.322437	0.307486	0.323425	0.31091	0.311285	0.338825	0.312757	0.297947	0.283476	0.295423	0.332475	0.276583	0.313618	0.277575	0.307031	0.31619	0.327489	0.300667	0.291116	0.302522	0.330449	0.307185	0.312579	0.31293	0.289721	0.279487	0.321569
KEGG_ALANINE_ASPARTATE_AND_GLUTAMATE_METABOLISM	0.218231	0.217179	0.221145	0.236683	0.160058	0.210732	0.222131	0.215252	0.190054	0.217013	0.205884	0.193421	0.212188	0.20857	0.218857	0.192968	0.206202	0.198391	0.221479	0.211549	0.233624	0.211932	0.213739	0.199823	0.22057	0.231768	0.231951	0.24877	0.174639	0.19671	0.232506	0.207754	0.187542	0.178446	0.191657	0.206142	0.222295	0.219141	0.188959	0.191627	0.216519	0.212589	0.193953	0.227335	0.189114	0.21279	0.217476	0.218721	0.179721
KEGG_GLYCINE_SERINE_AND_THREONINE_METABOLISM	0.13494	0.182364	0.148391	0.183006	0.0915354	0.125965	0.150242	0.173603	0.168226	0.145107	0.107735	0.117802	0.145585	0.100126	0.115151	0.131067	0.117159	0.133421	0.221289	0.132813	0.14551	0.104631	0.0985454	0.164281	0.107637	0.165031	0.196805	0.171319	0.129464	0.15822	0.128374	0.140977	0.0912749	0.14405	0.0901304	0.14432	0.1499	0.168941	0.128314	0.131792	0.14677	0.113174	0.127038	0.140481	0.101628	0.0699738	0.0900123	0.14245	0.0687374
KEGG_CYSTEINE_AND_METHIONINE_METABOLISM	0.237732	0.25593	0.241281	0.255037	0.224677	0.223128	0.240059	0.238735	0.218137	0.267266	0.227559	0.235331	0.268558	0.235233	0.229228	0.232483	0.21126	0.234457	0.26206	0.231752	0.223699	0.263589	0.237906	0.24438	0.245301	0.261017	0.254312	0.239931	0.222556	0.265673	0.249555	0.25054	0.237226	0.19403	0.223442	0.22112	0.227219	0.279713	0.233807	0.228604	0.256495	0.221588	0.243464	0.246134	0.225986	0.212594	0.241772	0.226451	0.239517
KEGG_VALINE_LEUCINE_AND_ISOLEUCINE_DEGRADATION	0.331613	0.293993	0.303644	0.345095	0.262471	0.3024	0.304417	0.325218	0.323449	0.352372	0.319627	0.326005	0.341104	0.325212	0.350482	0.282818	0.266461	0.292068	0.37042	0.337333	0.353645	0.2772	0.281934	0.312502	0.313472	0.322235	0.340023	0.32658	0.287219	0.313192	0.337184	0.331388	0.283716	0.256269	0.312348	0.33999	0.340484	0.343857	0.265395	0.31317	0.311344	0.321364	0.280356	0.329568	0.273612	0.288007	0.28599	0.326346	0.283179
KEGG_VALINE_LEUCINE_AND_ISOLEUCINE_BIOSYNTHESIS	0.323368	0.329406	0.298153	0.362429	0.311173	0.322416	0.312596	0.312857	0.323118	0.312959	0.337455	0.328113	0.373814	0.364611	0.323174	0.32895	0.297957	0.335416	0.338556	0.33281	0.313696	0.323785	0.277987	0.336244	0.341173	0.345661	0.364655	0.325865	0.336855	0.341107	0.321464	0.330501	0.346444	0.308619	0.346924	0.306239	0.316577	0.359479	0.306892	0.348219	0.346585	0.330178	0.380304	0.316387	0.303785	0.344335	0.301923	0.325069	0.32711
KEGG_LYSINE_DEGRADATION	0.300627	0.297903	0.263272	0.272447	0.288461	0.255948	0.274854	0.264929	0.286409	0.308173	0.275796	0.333549	0.319058	0.279129	0.321624	0.298391	0.276532	0.291786	0.30201	0.276754	0.28754	0.27695	0.274705	0.265848	0.295606	0.300741	0.274687	0.292296	0.266995	0.26962	0.274958	0.265493	0.301269	0.257174	0.291579	0.291286	0.303657	0.304421	0.264026	0.260951	0.267153	0.294428	0.278067	0.255797	0.279066	0.267259	0.255957	0.289054	0.30083
KEGG_ARGININE_AND_PROLINE_METABOLISM	0.243792	0.225354	0.251062	0.259399	0.203345	0.234599	0.231307	0.228334	0.253279	0.236335	0.243913	0.247343	0.234727	0.230552	0.228238	0.246887	0.214337	0.238652	0.24687	0.260727	0.273699	0.226967	0.257066	0.22466	0.211103	0.258139	0.267435	0.297962	0.257069	0.218508	0.253637	0.230989	0.225471	0.177896	0.2308	0.269685	0.243186	0.219516	0.206169	0.229943	0.20469	0.247273	0.246485	0.248767	0.231498	0.236341	0.230714	0.276085	0.211878
KEGG_HISTIDINE_METABOLISM	0.131884	0.130186	0.138814	0.154186	0.106873	0.125291	0.174472	0.142406	0.159343	0.147869	0.168136	0.136613	0.158977	0.142575	0.163093	0.151549	0.104945	0.165937	0.101535	0.177665	0.185405	0.107596	0.19238	0.130091	0.190588	0.143748	0.110952	0.20439	0.146844	0.111761	0.149024	0.137869	0.106568	0.0858127	0.155146	0.160663	0.175109	0.100653	0.158226	0.113268	0.112535	0.155982	0.125104	0.150314	0.119177	0.113939	0.121341	0.191681	0.179754
KEGG_TYROSINE_METABOLISM	0.136504	0.146783	0.125753	0.142517	0.0678093	0.114698	0.122335	0.148975	0.133969	0.126958	0.124149	0.0665718	0.129279	0.124332	0.131499	0.139927	0.111389	0.110712	0.131602	0.143309	0.124901	0.0947333	0.125197	0.158176	0.114433	0.120698	0.107528	0.1584	0.118544	0.129941	0.148168	0.11831	0.0512335	0.123775	0.120742	0.145121	0.150141	0.0908582	0.110409	0.107196	0.0983178	0.116206	0.0885651	0.143372	0.0755825	0.103545	0.136866	0.1279	0.0964788
KEGG_PHENYLALANINE_METABOLISM	0.1941	0.213449	0.229781	0.241579	0.17102	0.194526	0.247444	0.219008	0.19966	0.184795	0.244166	0.167582	0.216499	0.21091	0.226221	0.224851	0.195493	0.232597	0.203138	0.255776	0.260904	0.19158	0.241384	0.225838	0.229849	0.24991	0.191865	0.248444	0.180078	0.211113	0.234211	0.195303	0.132127	0.22316	0.220611	0.234908	0.217608	0.171219	0.221492	0.193133	0.175139	0.232427	0.196769	0.258122	0.176152	0.17684	0.233174	0.267757	0.239583
KEGG_TRYPTOPHAN_METABOLISM	0.175739	0.206988	0.170412	0.208591	0.1472	0.148739	0.179456	0.144068	0.16332	0.153012	0.159636	0.184977	0.158169	0.177892	0.172365	0.183729	0.130242	0.162351	0.169294	0.191843	0.185174	0.159301	0.199384	0.129124	0.222427	0.231354	0.169772	0.182033	0.14583	0.154893	0.162015	0.147108	0.141642	0.099244	0.165077	0.178708	0.170329	0.16368	0.166765	0.118586	0.137586	0.159361	0.188299	0.188217	0.162356	0.154948	0.138002	0.191684	0.193266
KEGG_BETA_ALANINE_METABOLISM	0.276716	0.202903	0.223425	0.242856	0.184057	0.20422	0.218726	0.200298	0.221879	0.259577	0.236841	0.242055	0.223256	0.216131	0.275141	0.217512	0.178691	0.231264	0.263799	0.251907	0.263872	0.211095	0.229793	0.201679	0.214472	0.224544	0.222798	0.244299	0.204918	0.211854	0.219856	0.22222	0.21523	0.193885	0.218456	0.256617	0.243056	0.201103	0.208937	0.166172	0.174657	0.226632	0.229161	0.203409	0.194344	0.198584	0.193935	0.254416	0.220095
KEGG_TAURINE_AND_HYPOTAURINE_METABOLISM	0.153048	0.144036	0.120693	0.158483	0.0915029	0.148444	0.134095	0.112441	0.154028	0.114973	0.0795606	0.149994	0.0683614	0.0619581	0.136426	0.0224776	0.168804	0.0328751	0.140641	0.0707959	0.131107	0.0986032	0.0634767	0.094946	0.118528	0.14251	0.12295	0.163348	0.173423	0.196726	0.164873	0.181334	0.0911569	0.169744	0.0742585	0.103448	0.135863	0.103132	0.126457	0.0944989	0.144168	0.144317	0.0535945	0.135561	0.0703323	0.0819496	0.165694	0.130329	0.0594107
KEGG_SELENOAMINO_ACID_METABOLISM	0.294236	0.261624	0.264756	0.280477	0.248629	0.271927	0.265451	0.269066	0.267023	0.283487	0.267598	0.276573	0.266448	0.256676	0.278872	0.248555	0.263577	0.244774	0.249809	0.271135	0.263799	0.260603	0.241345	0.27139	0.271019	0.26891	0.283486	0.302561	0.267972	0.278432	0.290782	0.275849	0.275304	0.224428	0.251018	0.261066	0.273848	0.270698	0.268822	0.273857	0.27545	0.294799	0.248149	0.268827	0.239248	0.257437	0.275202	0.280813	0.264798
KEGG_GLUTATHIONE_METABOLISM	0.314238	0.356837	0.314803	0.351007	0.276953	0.342749	0.344459	0.349509	0.325848	0.352376	0.296126	0.34398	0.316341	0.325659	0.345039	0.346747	0.317423	0.306024	0.333341	0.307206	0.350253	0.288911	0.32078	0.334215	0.303738	0.362744	0.375188	0.325979	0.325146	0.34008	0.303983	0.360671	0.301827	0.304252	0.298072	0.337515	0.381385	0.27016	0.312424	0.330447	0.322422	0.386315	0.300374	0.358036	0.290251	0.297372	0.337203	0.367874	0.281135
KEGG_STARCH_AND_SUCROSE_METABOLISM	0.0368113	0.0440049	0.0151309	0.0132915	-0.0236101	-0.00122144	0.0374085	0.0220474	0.0245402	0.0675087	0.0733672	0.0190186	0.00631514	0.0325725	0.0217805	0.0653256	0.0766709	-0.0245585	0.0201777	0.0602321	0.0623795	0.0195741	0.0179003	0.0259083	-0.0160287	0.00963989	0.0609102	0.0220176	-0.0314002	0.0385658	0.0801282	0.00735112	-0.0146593	0.0130001	0.0513843	0.0881783	0.0504299	-0.0437005	0.0016236	0.00452332	0.0124998	0.0413508	-0.00986555	0.0343157	-0.0172991	0.0471084	0.0614044	0.105739	-0.026711
KEGG_AMINO_SUGAR_AND_NUCLEOTIDE_SUGAR_METABOLISM	0.272416	0.29983	0.273373	0.317007	0.294102	0.323864	0.303824	0.288672	0.284066	0.28692	0.290667	0.282318	0.28812	0.355395	0.267322	0.319557	0.259531	0.323194	0.293897	0.290356	0.318107	0.32631	0.298628	0.289912	0.297724	0.319625	0.322884	0.299388	0.292436	0.296436	0.284308	0.305599	0.305088	0.221781	0.29328	0.30425	0.308165	0.309565	0.326774	0.307755	0.276617	0.341253	0.30704	0.317077	0.297618	0.297758	0.302206	0.31721	0.297988
KEGG_GLYCOSAMINOGLYCAN_BIOSYNTHESIS_CHONDROITIN_SULFATE	0.152928	0.162478	0.222559	0.243005	0.284026	0.234168	0.188581	0.167631	0.172068	0.170254	0.207494	0.226004	0.196969	0.252629	0.152225	0.247462	0.206968	0.2336	0.203868	0.213496	0.218003	0.259655	0.219512	0.201302	0.182315	0.209731	0.207699	0.162955	0.259368	0.198897	0.192051	0.214125	0.274078	0.178077	0.221787	0.227339	0.165965	0.16312	0.271531	0.177329	0.159749	0.220127	0.287241	0.204899	0.221677	0.285212	0.206647	0.251016	0.252949
KEGG_GLYCOSAMINOGLYCAN_BIOSYNTHESIS_HEPARAN_SULFATE	0.147983	0.111415	0.147654	0.132337	0.151776	0.142773	0.138277	0.12485	0.143979	0.111442	0.178721	0.130107	0.150408	0.141825	0.0933522	0.15246	0.15747	0.13088	0.13406	0.153103	0.1458	0.123814	0.120526	0.173498	0.0985204	0.100435	0.151283	0.114934	0.154764	0.140962	0.15453	0.143767	0.142474	0.121724	0.155059	0.138007	0.133678	0.101574	0.123541	0.137843	0.0995606	0.14656	0.129549	0.110201	0.0963846	0.165588	0.187687	0.155881	0.129126
KEGG_INOSITOL_PHOSPHATE_METABOLISM	0.240919	0.219334	0.273717	0.208679	0.234086	0.234337	0.246506	0.251665	0.216624	0.23917	0.256674	0.21388	0.232029	0.212842	0.24579	0.229109	0.243547	0.219264	0.24214	0.251277	0.272193	0.22032	0.22542	0.235739	0.230324	0.211569	0.212512	0.25549	0.204554	0.226632	0.246093	0.221054	0.222417	0.246981	0.241554	0.269201	0.239741	0.200287	0.214968	0.240117	0.229971	0.240878	0.231505	0.226381	0.216053	0.248218	0.231458	0.230316	0.23057
KEGG_PYRUVATE_METABOLISM	0.248006	0.263194	0.238619	0.286311	0.243381	0.257182	0.24083	0.253277	0.277095	0.285138	0.24423	0.275649	0.272057	0.295782	0.252715	0.277567	0.210434	0.262968	0.268127	0.248655	0.282601	0.259033	0.281093	0.243488	0.260682	0.264197	0.265989	0.301803	0.271235	0.248834	0.240392	0.258318	0.250578	0.202047	0.241737	0.283204	0.269981	0.252002	0.252998	0.254132	0.241221	0.277765	0.250164	0.27417	0.258594	0.22917	0.236095	0.273045	0.271997
KEGG_GLYOXYLATE_AND_DICARBOXYLATE_METABOLISM	0.281691	0.306327	0.250593	0.288676	0.300433	0.300982	0.312851	0.295772	0.290502	0.274959	0.282054	0.292029	0.32245	0.326404	0.262399	0.322859	0.252928	0.336578	0.321404	0.257859	0.280519	0.3185	0.295589	0.281017	0.313268	0.304903	0.323182	0.336453	0.323597	0.273921	0.266096	0.2808	0.322131	0.23251	0.287122	0.28331	0.279283	0.31414	0.309499	0.276191	0.319935	0.275812	0.304069	0.293062	0.288434	0.27691	0.273121	0.261351	0.316308
KEGG_PROPANOATE_METABOLISM	0.296299	0.24831	0.266721	0.290203	0.244658	0.27139	0.246103	0.277666	0.28794	0.32876	0.27296	0.303006	0.293344	0.2671	0.300506	0.263449	0.213154	0.253977	0.302915	0.294119	0.322196	0.254527	0.279924	0.251068	0.277195	0.265712	0.270424	0.308575	0.27808	0.24658	0.276845	0.279606	0.255437	0.206139	0.258259	0.318446	0.297241	0.277366	0.241804	0.260179	0.248596	0.29789	0.261323	0.264565	0.24258	0.23973	0.237049	0.305863	0.27761
KEGG_BUTANOATE_METABOLISM	0.238735	0.221614	0.18898	0.248574	0.18538	0.199655	0.211603	0.20812	0.238076	0.27174	0.211518	0.232286	0.258214	0.203389	0.264011	0.203951	0.181476	0.203729	0.276323	0.231437	0.254581	0.169731	0.218492	0.2182	0.224839	0.225358	0.227613	0.249	0.200958	0.224781	0.222189	0.227458	0.179006	0.176191	0.216103	0.265232	0.264992	0.225304	0.16337	0.221435	0.207658	0.196566	0.177893	0.224777	0.193896	0.197685	0.166772	0.242189	0.196634
KEGG_ONE_CARBON_POOL_BY_FOLATE	0.2652	0.268395	0.216366	0.230704	0.275499	0.245862	0.271556	0.242545	0.264784	0.256209	0.257182	0.25444	0.308849	0.257765	0.213259	0.261457	0.22311	0.281175	0.223991	0.245463	0.268304	0.255102	0.24257	0.250957	0.277397	0.252237	0.263823	0.321232	0.273163	0.25347	0.214592	0.237396	0.285868	0.206797	0.277492	0.245159	0.278404	0.256058	0.26446	0.241093	0.247518	0.246988	0.233122	0.220196	0.252714	0.243058	0.212183	0.229105	0.271801
KEGG_FOLATE_BIOSYNTHESIS	0.174304	0.20725	0.196294	0.23215	0.216173	0.186419	0.317079	0.211767	0.247546	0.230892	0.21613	0.228029	0.314992	0.256518	0.209194	0.211291	0.173962	0.231423	0.221186	0.217432	0.233161	0.302899	0.239922	0.266543	0.240729	0.215702	0.248881	0.302033	0.331852	0.191406	0.202228	0.21702	0.223951	0.114124	0.192056	0.178509	0.208471	0.228662	0.277554	0.200022	0.196481	0.213268	0.226793	0.222083	0.234929	0.190975	0.147388	0.200263	0.270705
KEGG_RETINOL_METABOLISM	-0.0277688	-0.0131966	-0.0740228	-0.0337026	-0.123755	-0.115674	-0.0527592	-0.0331463	-0.0665084	0.0208087	-0.0278806	-0.0899378	-0.0814704	-0.101133	-0.0251899	-0.00892062	0.00433651	-0.13081	-0.00925451	-0.0182778	-0.0513452	-0.118015	-0.0613263	-0.0296379	-0.0764486	-0.0697181	-0.0450778	-0.0369674	-0.130195	-0.019061	-0.0244388	-0.0706362	-0.173926	-0.0345287	-0.0199171	0.00156905	0.0284421	-0.137612	-0.107942	-0.0498073	-0.0489587	-0.0947168	-0.148301	-0.00689132	-0.150351	-0.0675411	-0.0369603	0.0187179	-0.139656
KEGG_PORPHYRIN_AND_CHLOROPHYLL_METABOLISM	0.134505	0.152829	0.0859385	0.126942	0.0411761	0.0904789	0.141407	0.133616	0.123366	0.168584	0.176991	0.116621	0.115263	0.135407	0.11968	0.16272	0.164961	0.0662951	0.12432	0.171036	0.154044	0.0999508	0.108229	0.122356	0.0728968	0.105028	0.165236	0.123087	0.0796591	0.139632	0.170208	0.0946484	0.0612896	0.110894	0.15486	0.168613	0.181887	0.0622513	0.105636	0.121789	0.124495	0.119002	0.0786143	0.162047	0.0639407	0.13325	0.157175	0.195482	0.0582625
KEGG_TERPENOID_BACKBONE_BIOSYNTHESIS	0.271486	0.303407	0.331611	0.366217	0.298565	0.280559	0.299341	0.34038	0.33701	0.359808	0.29507	0.311954	0.368144	0.348332	0.349431	0.313393	0.280778	0.277807	0.36246	0.33191	0.346608	0.272014	0.297977	0.340257	0.324841	0.362188	0.374289	0.319436	0.324894	0.347758	0.29478	0.354328	0.278828	0.292088	0.33888	0.316538	0.362806	0.387888	0.310313	0.401966	0.354811	0.314849	0.272012	0.381379	0.291442	0.310516	0.309257	0.318113	0.318483
KEGG_LIMONENE_AND_PINENE_DEGRADATION	0.368322	0.343751	0.338797	0.373081	0.305088	0.324045	0.31811	0.305137	0.361076	0.390779	0.386848	0.400146	0.353965	0.333141	0.390242	0.374849	0.287476	0.383068	0.389722	0.360875	0.403055	0.343384	0.391406	0.31799	0.344742	0.372747	0.337435	0.382587	0.358798	0.30297	0.301599	0.327412	0.367933	0.262431	0.343698	0.36764	0.386789	0.342999	0.336641	0.302259	0.32062	0.351664	0.362093	0.326137	0.346143	0.30639	0.2796	0.401844	0.38666
KEGG_NITROGEN_METABOLISM	0.0569445	0.0825512	0.0272865	0.0575649	0.0772631	0.0401371	0.0107113	0.0753242	0.0854838	0.080933	0.0533513	0.0491653	0.0378477	0.0503725	0.0735569	0.0929412	0.0932267	0.0754694	0.0721754	0.0337258	0.0396597	0.0497214	0.0848048	0.0422066	0.0731395	0.0747011	0.0933667	0.0725775	0.0525216	0.044999	0.0754579	0.0384865	0.0734999	0.0899802	0.0650863	0.0382289	0.108145	0.0590424	0.00130932	0.0185048	0.0742057	0.0373535	0.023179	0.0467296	0.0628511	0.0541711	0.0805635	0.0324558	0.0643919
KEGG_SULFUR_METABOLISM	0.111379	0.101392	0.0826305	0.118485	0.141192	0.106901	0.100664	0.0984439	0.0721888	0.13829	0.113056	0.142952	0.103433	0.147305	0.0958387	0.0754931	0.178555	0.0681054	0.158198	0.0632156	0.0757521	0.0797285	0.113308	0.118361	0.102538	0.128585	0.118432	0.129525	0.191735	0.0562735	0.0516698	0.150562	0.0830327	0.169211	0.113275	0.149909	0.132661	0.129062	0.140395	0.0996308	0.110964	0.128883	0.0995442	0.0859393	0.074121	0.0894517	0.0560445	0.172542	0.107408
KEGG_METABOLISM_OF_XENOBIOTICS_BY_CYTOCHROME_P450	0.0542028	0.128249	0.00740658	0.0460472	-0.0740807	0.00474156	0.0632751	0.0675183	0.0350318	0.127599	0.0463699	0.0337554	-0.00349485	0.0138132	0.0752157	0.0878788	0.0906112	-0.0262231	0.0613797	0.0558097	0.0791896	-0.04748	0.0329923	0.061993	-0.00626111	0.0625342	0.0687681	0.0518909	-0.0483695	0.0707799	0.0640056	0.027693	-0.0888389	0.0586264	0.032595	0.0957362	0.153053	-0.0931792	-0.0426097	0.0115377	0.0236861	0.0614115	-0.0688968	0.0993462	-0.0616174	-0.0144736	0.0631651	0.146195	-0.0554572
KEGG_DRUG_METABOLISM_CYTOCHROME_P450	0.036145	0.0656042	-0.023605	0.0134623	-0.104383	-0.0316321	0.01324	0.0320063	-0.00409659	0.0838681	0.0104457	-0.0100741	-0.0317833	-0.0226785	0.0371891	0.0534858	0.058013	-0.0708634	0.0337355	0.0195534	0.0350302	-0.0626571	-0.0154313	0.0346663	-0.0363075	0.0133667	0.0375206	0.000138484	-0.0807482	0.0430402	0.0321693	-0.00549982	-0.107735	0.0233864	-0.00999065	0.068998	0.111876	-0.102132	-0.0551559	-0.0176849	-0.00313814	0.0184955	-0.089543	0.0616843	-0.0916066	-0.0442593	0.0275808	0.116266	-0.0818301
KEGG_DRUG_METABOLISM_OTHER_ENZYMES	0.0584583	0.0671186	0.0282179	0.0459231	0.00891853	0.0413094	0.07442	0.0659259	0.0522994	0.0747719	0.0998728	0.0417746	0.04187	0.0687827	0.0404153	0.102155	0.105826	0.00742608	0.0336102	0.101675	0.0712085	0.0568336	0.0656792	0.0658649	0.024482	0.0301909	0.0705576	0.0576244	0.00377235	0.0679354	0.0905077	0.0172526	0.0341202	0.0588044	0.0907532	0.107733	0.100645	-0.0241093	0.0551168	0.0501504	0.0247967	0.053306	0.0278003	0.0885262	0.0190432	0.0723315	0.0884647	0.14255	0.00896479
KEGG_BIOSYNTHESIS_OF_UNSATURATED_FATTY_ACIDS	0.222941	0.296873	0.230962	0.278771	0.257418	0.283013	0.243262	0.266763	0.230522	0.290761	0.253815	0.309715	0.301507	0.297686	0.288118	0.281396	0.249162	0.229279	0.34754	0.230532	0.318749	0.26376	0.266417	0.273298	0.295772	0.28442	0.304934	0.275664	0.273644	0.294629	0.237972	0.287552	0.271553	0.220484	0.276517	0.257693	0.300546	0.319181	0.26415	0.304753	0.271641	0.315286	0.261076	0.261187	0.258629	0.273781	0.240717	0.252697	0.2581
KEGG_ABC_TRANSPORTERS	0.0866507	0.0603468	0.0676475	0.0291393	0.0458931	0.0235972	0.10036	0.066095	0.0615806	0.0725274	0.0948172	0.0121165	0.0346702	0.0763921	0.057446	0.116597	0.105171	0.0261054	0.0708591	0.073428	0.0719726	0.0284795	0.0766018	0.0612334	0.0569762	0.0606524	0.0200383	0.085859	0.0344775	0.0462688	0.0769148	0.0488355	0.0328068	0.126241	0.0636908	0.0511508	0.0753454	0.00499998	0.05461	0.105281	0.0324017	0.0866979	0.0716431	0.0344145	0.0448678	0.0606383	0.0817037	0.0843039	0.0614061
KEGG_RIBOSOME	0.551867	0.548894	0.546434	0.547321	0.540303	0.546707	0.54642	0.543102	0.556584	0.545173	0.539865	0.538503	0.543605	0.54562	0.539114	0.551134	0.54344	0.547369	0.542121	0.548877	0.528308	0.545991	0.547005	0.543012	0.544828	0.546126	0.555454	0.550275	0.557216	0.546806	0.546775	0.550342	0.540291	0.541302	0.543428	0.541817	0.544489	0.550789	0.539729	0.541095	0.550864	0.536833	0.547284	0.543044	0.55185	0.54251	0.546556	0.538238	0.546727
KEGG_RNA_DEGRADATION	0.365442	0.36065	0.329894	0.335565	0.363898	0.332793	0.348626	0.363269	0.355238	0.363271	0.3444	0.350715	0.361735	0.33762	0.356054	0.362679	0.337689	0.34427	0.32164	0.34085	0.32015	0.345108	0.348002	0.344848	0.356285	0.349766	0.358854	0.352635	0.338711	0.373875	0.354391	0.355488	0.365756	0.344929	0.340522	0.324532	0.356136	0.378833	0.340461	0.336457	0.362952	0.339797	0.353011	0.350742	0.352249	0.338758	0.351016	0.314599	0.349105
KEGG_RNA_POLYMERASE	0.346818	0.327063	0.305388	0.325323	0.332449	0.325211	0.327109	0.32698	0.348527	0.324033	0.307382	0.320103	0.351881	0.342035	0.338203	0.340822	0.315831	0.35173	0.314842	0.324073	0.307609	0.337017	0.331675	0.330577	0.337131	0.329832	0.346092	0.342658	0.347364	0.325132	0.328992	0.334923	0.338025	0.32154	0.316285	0.308838	0.352527	0.351288	0.338106	0.329829	0.328507	0.329402	0.346826	0.31696	0.325677	0.324127	0.334538	0.321109	0.339007
KEGG_DNA_REPLICATION	0.289925	0.390301	0.283994	0.340518	0.39322	0.363576	0.386443	0.360296	0.33633	0.337486	0.308483	0.402927	0.421862	0.376477	0.353708	0.388911	0.299753	0.396162	0.334649	0.31293	0.349364	0.387625	0.39258	0.380738	0.408951	0.393868	0.384372	0.435049	0.365293	0.375457	0.260138	0.348847	0.419732	0.288284	0.369995	0.319531	0.362079	0.403905	0.382143	0.356801	0.359021	0.313614	0.386907	0.376746	0.376055	0.347474	0.276215	0.272631	0.381594
KEGG_SPLICEOSOME	0.45719	0.4486	0.431304	0.440285	0.438028	0.432046	0.440296	0.445725	0.446813	0.45105	0.433308	0.456081	0.458271	0.430215	0.451544	0.445288	0.432353	0.447932	0.427058	0.429204	0.41485	0.440784	0.444118	0.441082	0.451831	0.45165	0.450789	0.44288	0.431985	0.464825	0.441952	0.444324	0.441003	0.421873	0.44117	0.423978	0.455501	0.464916	0.440513	0.432726	0.453454	0.433633	0.439876	0.444196	0.451287	0.434376	0.437269	0.414809	0.441936
KEGG_PROTEASOME	0.435504	0.436697	0.417469	0.455086	0.450309	0.429714	0.450881	0.458717	0.443572	0.4299	0.451242	0.441749	0.456759	0.458077	0.418201	0.446898	0.421718	0.467632	0.41912	0.442382	0.432086	0.462735	0.484382	0.442353	0.470796	0.467886	0.465239	0.448027	0.440722	0.427568	0.433392	0.431227	0.450838	0.403726	0.438817	0.426549	0.450057	0.448887	0.470578	0.443762	0.434956	0.433787	0.457436	0.453396	0.456689	0.45085	0.437262	0.428217	0.452412
KEGG_PROTEIN_EXPORT	0.442453	0.438908	0.424909	0.452093	0.437207	0.432802	0.421705	0.44775	0.439177	0.444222	0.427093	0.450017	0.438357	0.444665	0.437341	0.428206	0.406198	0.440117	0.430445	0.4379	0.432288	0.42839	0.436573	0.452621	0.44359	0.430944	0.462017	0.429233	0.454934	0.443229	0.438287	0.446937	0.446085	0.39894	0.432152	0.425034	0.439146	0.445616	0.444796	0.445545	0.42738	0.439873	0.430544	0.438551	0.43127	0.432517	0.431456	0.426068	0.433064
KEGG_PPAR_SIGNALING_PATHWAY	0.154236	0.152462	0.185368	0.185836	0.141241	0.156195	0.153326	0.187582	0.159692	0.188184	0.17475	0.159689	0.181014	0.174527	0.217607	0.156424	0.167032	0.132531	0.242281	0.193938	0.209368	0.17083	0.141144	0.170103	0.169486	0.179313	0.201606	0.191314	0.159703	0.190395	0.18182	0.185844	0.139239	0.180389	0.172642	0.190362	0.196595	0.229658	0.166694	0.186542	0.172038	0.155851	0.142526	0.178782	0.124564	0.151515	0.176494	0.169138	0.155143
KEGG_BASE_EXCISION_REPAIR	0.351449	0.381575	0.316011	0.33684	0.35205	0.359064	0.383201	0.373068	0.374505	0.346121	0.342382	0.372297	0.392939	0.365454	0.352964	0.366223	0.347745	0.376591	0.32917	0.323346	0.336096	0.364783	0.361889	0.373509	0.363421	0.374184	0.373409	0.393396	0.369029	0.373126	0.334307	0.359321	0.364297	0.344373	0.356226	0.32353	0.363735	0.355187	0.365489	0.343745	0.360674	0.332771	0.357164	0.371233	0.360008	0.34581	0.339834	0.31993	0.354841
KEGG_NUCLEOTIDE_EXCISION_REPAIR	0.323077	0.333439	0.270514	0.304258	0.348684	0.317672	0.337229	0.331171	0.32879	0.323339	0.30859	0.341548	0.361134	0.342315	0.328289	0.349078	0.298481	0.351736	0.296266	0.303141	0.305443	0.342538	0.350672	0.340087	0.353921	0.33974	0.345241	0.376213	0.335166	0.344755	0.298625	0.326853	0.353726	0.302758	0.33137	0.305789	0.341175	0.329994	0.341387	0.321305	0.32981	0.311483	0.33823	0.322755	0.337585	0.326094	0.299854	0.286255	0.325379
KEGG_MISMATCH_REPAIR	0.281086	0.336875	0.259426	0.310975	0.362142	0.327658	0.361256	0.35441	0.301455	0.301891	0.301102	0.361734	0.375944	0.347299	0.330909	0.358263	0.272641	0.351765	0.300173	0.305069	0.331593	0.351901	0.347795	0.346867	0.371606	0.350614	0.348637	0.390673	0.322538	0.347619	0.269466	0.31585	0.380671	0.275661	0.343829	0.294413	0.331517	0.365039	0.353555	0.321166	0.334517	0.304142	0.367869	0.335951	0.35221	0.324174	0.273723	0.263056	0.351967
KEGG_HOMOLOGOUS_RECOMBINATION	0.200521	0.247743	0.154247	0.213593	0.244878	0.218336	0.267084	0.244756	0.208961	0.222884	0.196202	0.220751	0.267791	0.249936	0.237079	0.257108	0.197768	0.27168	0.216326	0.191964	0.201982	0.232341	0.233877	0.249463	0.239236	0.238611	0.242009	0.278438	0.229891	0.267915	0.160366	0.214646	0.257796	0.214334	0.234621	0.184701	0.225614	0.259258	0.228222	0.221789	0.249195	0.18833	0.226831	0.247597	0.246681	0.214304	0.187782	0.159347	0.234997
KEGG_MAPK_SIGNALING_PATHWAY	0.174386	0.17326	0.237379	0.191208	0.204283	0.207973	0.200388	0.193257	0.179046	0.185026	0.207346	0.196722	0.192796	0.195531	0.173398	0.208339	0.200345	0.201635	0.191522	0.224358	0.217508	0.213734	0.211542	0.201465	0.188841	0.207291	0.203384	0.193376	0.19306	0.185002	0.202378	0.195089	0.199152	0.190274	0.209948	0.219216	0.200166	0.190804	0.206766	0.201074	0.159736	0.200261	0.222129	0.194255	0.203356	0.210173	0.214315	0.217078	0.200677
KEGG_ERBB_SIGNALING_PATHWAY	0.244997	0.247707	0.283908	0.24046	0.282722	0.254767	0.256893	0.265471	0.235163	0.250409	0.282615	0.254897	0.270271	0.230122	0.263437	0.264573	0.245169	0.277246	0.248059	0.28571	0.273757	0.256441	0.26378	0.267865	0.27298	0.256909	0.243052	0.25979	0.220107	0.238071	0.268126	0.239966	0.27947	0.250192	0.282419	0.273664	0.272445	0.261823	0.237341	0.258453	0.239814	0.259534	0.285174	0.245601	0.257839	0.2853	0.255619	0.266087	0.263891
KEGG_CALCIUM_SIGNALING_PATHWAY	0.0377438	0.0244592	0.101578	0.058417	0.0636606	0.0631032	0.0505841	0.0426421	0.0332352	0.030318	0.0529127	0.0494464	0.042352	0.0537669	0.0490819	0.0596755	0.0629153	0.0505753	0.0646283	0.0876695	0.0885935	0.0465983	0.0681601	0.0495177	0.0366298	0.0437605	0.0516675	0.0481728	0.0340433	0.0318853	0.0416919	0.0519618	0.0496171	0.0639278	0.0591787	0.107267	0.047439	0.0277852	0.0526363	0.0549591	0.0272287	0.0612699	0.0794467	0.0441796	0.0487344	0.069164	0.0565572	0.0729604	0.0501094
KEGG_CYTOKINE_CYTOKINE_RECEPTOR_INTERACTION	0.00121798	-0.0111445	0.138754	0.0838979	0.108199	0.109991	0.0718213	0.0728337	-0.00360213	-0.0223298	0.0716328	0.0433412	0.0217203	0.121243	-0.0313058	0.0914227	0.0433239	0.0884552	0.0197664	0.0947754	0.0933575	0.127813	0.142576	0.0258504	0.0647585	0.0874098	0.0881672	0.00808522	0.0112526	0.0034696	0.0642911	0.0288388	0.112532	0.00843584	0.0670138	0.0511162	0.0312279	0.0806663	0.140557	0.0326474	-0.0340693	0.0304992	0.16773	0.104854	0.115743	0.0929583	0.0755116	0.082725	0.0895218
KEGG_CHEMOKINE_SIGNALING_PATHWAY	0.14658	0.135343	0.260972	0.208827	0.221563	0.21753	0.206587	0.203856	0.131728	0.133972	0.194617	0.176204	0.158113	0.232111	0.129631	0.212412	0.160879	0.20462	0.169584	0.226435	0.218715	0.235208	0.23717	0.15384	0.192781	0.219943	0.209048	0.145022	0.124292	0.148996	0.196216	0.151035	0.222265	0.133592	0.186858	0.200847	0.159357	0.217773	0.230454	0.161904	0.125871	0.168872	0.262249	0.219996	0.216439	0.204494	0.191282	0.19408	0.213043
KEGG_PHOSPHATIDYLINOSITOL_SIGNALING_SYSTEM	0.21755	0.199378	0.259117	0.172248	0.228159	0.206154	0.227123	0.217649	0.183699	0.20353	0.232143	0.19407	0.198072	0.18808	0.216354	0.214645	0.228251	0.208426	0.217642	0.224532	0.238773	0.193477	0.210329	0.186994	0.209335	0.195852	0.179982	0.216823	0.171295	0.201353	0.219267	0.190748	0.209724	0.230227	0.231206	0.242454	0.22289	0.174477	0.195625	0.206517	0.184119	0.208323	0.208258	0.203226	0.198969	0.236438	0.218188	0.205414	0.210225
KEGG_NEUROACTIVE_LIGAND_RECEPTOR_INTERACTION	-0.153637	-0.168594	-0.0960816	-0.125413	-0.12377	-0.131128	-0.137419	-0.14507	-0.143358	-0.160643	-0.14042	-0.151137	-0.136825	-0.112862	-0.13986	-0.121409	-0.120565	-0.128105	-0.106965	-0.111587	-0.102844	-0.12629	-0.119063	-0.128817	-0.139004	-0.136381	-0.118458	-0.139832	-0.107142	-0.154265	-0.151167	-0.136651	-0.13362	-0.134965	-0.135242	-0.10753	-0.146935	-0.140664	-0.114427	-0.130504	-0.156884	-0.128596	-0.0914242	-0.129258	-0.129839	-0.116555	-0.13107	-0.112465	-0.129015
KEGG_CELL_CYCLE	0.287891	0.344462	0.303474	0.315172	0.363625	0.321082	0.351574	0.316758	0.306402	0.333502	0.32189	0.353573	0.379022	0.344975	0.334804	0.361326	0.286046	0.354224	0.323654	0.310555	0.326824	0.346992	0.352411	0.347557	0.366609	0.350692	0.347601	0.370093	0.315015	0.350498	0.269513	0.335777	0.366555	0.298578	0.351522	0.303316	0.334546	0.362892	0.341936	0.351105	0.338332	0.303537	0.356932	0.33519	0.350928	0.337001	0.28818	0.26746	0.356873
KEGG_OOCYTE_MEIOSIS	0.238433	0.264012	0.25095	0.2404	0.283807	0.250035	0.273228	0.253738	0.238847	0.264805	0.25498	0.27949	0.276503	0.259357	0.263922	0.282845	0.236463	0.2812	0.281179	0.254845	0.260762	0.260375	0.276684	0.268089	0.276802	0.271494	0.259527	0.279547	0.247239	0.265867	0.221658	0.254135	0.281554	0.241298	0.280902	0.260078	0.276345	0.271296	0.260051	0.27537	0.259107	0.258495	0.281961	0.256368	0.272548	0.273436	0.235393	0.225557	0.282673
KEGG_P53_SIGNALING_PATHWAY	0.316169	0.322155	0.323203	0.2893	0.339222	0.301339	0.362301	0.315675	0.306554	0.312143	0.333943	0.332484	0.339584	0.30387	0.315245	0.336933	0.312897	0.327673	0.308087	0.328438	0.328171	0.321792	0.333801	0.311085	0.349395	0.342728	0.345665	0.33661	0.280321	0.340894	0.323045	0.317038	0.346646	0.294636	0.348855	0.318434	0.334035	0.310722	0.344344	0.313228	0.27975	0.328421	0.320933	0.317906	0.336592	0.351874	0.331559	0.306076	0.316196
KEGG_UBIQUITIN_MEDIATED_PROTEOLYSIS	0.334036	0.317183	0.328023	0.31415	0.335155	0.310169	0.321289	0.336209	0.32867	0.334601	0.340165	0.327958	0.332212	0.318327	0.34211	0.334037	0.324872	0.340414	0.329055	0.334529	0.328795	0.325825	0.33086	0.327862	0.343357	0.33008	0.317704	0.316386	0.309842	0.338273	0.338536	0.331616	0.343347	0.320483	0.337977	0.333149	0.330788	0.345343	0.321609	0.330547	0.325002	0.33773	0.333411	0.315033	0.331862	0.343853	0.329111	0.323586	0.339768
KEGG_REGULATION_OF_AUTOPHAGY	0.102353	0.0479721	0.0705119	0.0667128	0.0907304	0.0846025	0.0759907	0.0996485	0.0914732	0.0827393	0.0982697	0.0915889	0.0889546	0.0747456	0.0864784	0.0976386	0.0768399	0.0864679	0.0698648	0.0815653	0.0668764	0.103653	0.102563	0.0879705	0.114459	0.092027	0.0871083	0.0747512	0.0700373	0.0888305	0.103473	0.0999773	0.114888	0.0805851	0.0749718	0.0779751	0.0898593	0.0833038	0.0883704	0.0878266	0.0615136	0.0916765	0.0620364	0.0832406	0.0743872	0.0748978	0.0908997	0.0654418	0.0920001
KEGG_ENDOCYTOSIS	0.277502	0.288918	0.324343	0.304419	0.308545	0.301247	0.302948	0.307571	0.284597	0.293788	0.314959	0.289073	0.285354	0.284575	0.287459	0.288725	0.294996	0.294652	0.307664	0.323722	0.322256	0.29822	0.294442	0.288736	0.295477	0.299566	0.288332	0.29338	0.271531	0.291341	0.299868	0.297014	0.298611	0.28446	0.305285	0.303152	0.290168	0.295856	0.291332	0.315863	0.288972	0.303278	0.307308	0.295788	0.290657	0.309772	0.298516	0.308519	0.29955
KEGG_PEROXISOME	0.283098	0.283161	0.246695	0.292226	0.246489	0.268392	0.273459	0.30711	0.294901	0.308048	0.288076	0.266602	0.280996	0.283051	0.292933	0.258549	0.271387	0.265386	0.331169	0.292488	0.297214	0.252972	0.272451	0.285463	0.280297	0.277108	0.27719	0.288312	0.251702	0.290469	0.300479	0.294102	0.261109	0.268076	0.272186	0.279231	0.292127	0.293255	0.272206	0.28899	0.297571	0.290078	0.249985	0.290398	0.240727	0.267186	0.268766	0.275394	0.258153
KEGG_MTOR_SIGNALING_PATHWAY	0.276722	0.24604	0.280722	0.239173	0.269021	0.258225	0.266832	0.269289	0.256018	0.263679	0.273909	0.260297	0.254419	0.242389	0.264088	0.268748	0.268127	0.260725	0.275444	0.274879	0.268739	0.258955	0.258842	0.261712	0.262317	0.264405	0.26538	0.248749	0.228684	0.245548	0.269224	0.261203	0.291045	0.268141	0.271769	0.287265	0.265483	0.258861	0.239164	0.258341	0.252222	0.27567	0.277137	0.244372	0.24588	0.275886	0.27544	0.268208	0.266881
KEGG_APOPTOSIS	0.267982	0.241494	0.309041	0.254697	0.281309	0.262054	0.270584	0.270241	0.250695	0.257515	0.295376	0.248729	0.26866	0.277114	0.26264	0.282416	0.266874	0.282791	0.258449	0.305503	0.299434	0.290798	0.289569	0.259759	0.278005	0.268391	0.263055	0.258545	0.208905	0.265926	0.291172	0.249832	0.297088	0.245811	0.292254	0.272415	0.274574	0.260596	0.290936	0.261569	0.221515	0.260833	0.291013	0.264883	0.293439	0.305249	0.281535	0.280501	0.274975
KEGG_VASCULAR_SMOOTH_MUSCLE_CONTRACTION	0.130014	0.122527	0.204986	0.164174	0.160847	0.167429	0.175597	0.136225	0.131314	0.128988	0.130703	0.162665	0.150344	0.148722	0.141595	0.161546	0.166473	0.161844	0.191571	0.199734	0.195133	0.15581	0.172137	0.148533	0.145041	0.161254	0.163875	0.13817	0.146677	0.138177	0.130126	0.157702	0.151863	0.162689	0.16027	0.221492	0.146964	0.132788	0.156063	0.158734	0.126064	0.160232	0.190345	0.147234	0.133013	0.164377	0.163051	0.187716	0.178387
KEGG_WNT_SIGNALING_PATHWAY	0.204412	0.190224	0.259384	0.215381	0.22548	0.21286	0.193919	0.201553	0.210037	0.204443	0.226381	0.226313	0.206738	0.200707	0.200934	0.227402	0.206521	0.217925	0.203726	0.251519	0.229449	0.222869	0.224856	0.216341	0.198682	0.199527	0.223596	0.20555	0.249724	0.204352	0.221665	0.21645	0.219104	0.179047	0.239189	0.243012	0.207282	0.203931	0.213132	0.219225	0.171235	0.221828	0.229012	0.20532	0.210317	0.237477	0.195803	0.246361	0.227234
KEGG_DORSO_VENTRAL_AXIS_FORMATION	0.228879	0.219335	0.250169	0.203521	0.25674	0.201829	0.247646	0.230421	0.201931	0.212875	0.261067	0.228742	0.20277	0.205846	0.236171	0.229529	0.229621	0.233189	0.275083	0.276277	0.256542	0.221098	0.227721	0.218761	0.243731	0.251749	0.197059	0.224731	0.153921	0.234098	0.249087	0.222303	0.246823	0.202244	0.251149	0.249607	0.213485	0.177961	0.225729	0.236045	0.206371	0.237489	0.286877	0.222262	0.254972	0.245029	0.205379	0.236174	0.260656
KEGG_NOTCH_SIGNALING_PATHWAY	0.312856	0.30118	0.332888	0.287589	0.334223	0.285474	0.313606	0.301237	0.317024	0.295529	0.335348	0.318783	0.288581	0.276348	0.309104	0.302757	0.347671	0.306982	0.329771	0.322267	0.319864	0.317978	0.305124	0.294331	0.295198	0.297002	0.292811	0.318497	0.304399	0.295939	0.325026	0.31045	0.324884	0.333476	0.315554	0.304362	0.306062	0.276021	0.300611	0.298767	0.29772	0.326344	0.34063	0.305612	0.329268	0.323025	0.327524	0.327288	0.316321
KEGG_HEDGEHOG_SIGNALING_PATHWAY	0.0765072	0.0401418	0.127144	0.0688462	0.101838	0.0662376	0.0762021	0.083576	0.087453	0.0823233	0.10773	0.0847068	0.052688	0.0334515	0.0809812	0.117149	0.0840254	0.0629108	0.0744405	0.131673	0.0848993	0.0785886	0.0977915	0.0826228	0.0382053	0.0444166	0.0971726	0.0995359	0.156265	0.0158874	0.0955095	0.0788496	0.0908234	0.065506	0.113344	0.101074	0.0529776	0.0636952	0.0810713	0.075487	0.0558591	0.0914391	0.0674837	0.0580097	0.0664009	0.104778	0.0883015	0.153595	0.0908511
KEGG_TGF_BETA_SIGNALING_PATHWAY	0.196809	0.177868	0.246405	0.238258	0.222156	0.230424	0.199861	0.197783	0.193931	0.223289	0.224959	0.251264	0.191026	0.181107	0.208697	0.230063	0.211588	0.197019	0.21953	0.249979	0.224194	0.238124	0.216557	0.224252	0.196083	0.223579	0.237366	0.207745	0.248862	0.193596	0.217979	0.27199	0.242122	0.174424	0.237727	0.239059	0.204465	0.232267	0.226125	0.217267	0.193727	0.227689	0.253899	0.204718	0.207114	0.232173	0.226536	0.252731	0.243147
KEGG_AXON_GUIDANCE	0.191502	0.195088	0.249314	0.200125	0.223676	0.21431	0.232458	0.199089	0.191021	0.206856	0.236774	0.224181	0.215735	0.196786	0.210396	0.200229	0.223306	0.197738	0.225221	0.258236	0.245614	0.20664	0.207338	0.221774	0.208731	0.218799	0.196681	0.211673	0.215991	0.198405	0.215687	0.218256	0.208438	0.205435	0.245446	0.240284	0.208722	0.184349	0.206191	0.210517	0.180391	0.227449	0.232123	0.196237	0.204423	0.250676	0.213826	0.239391	0.238933
KEGG_VEGF_SIGNALING_PATHWAY	0.205058	0.210057	0.288078	0.220782	0.225895	0.221632	0.239449	0.227818	0.221095	0.229084	0.234582	0.211447	0.214782	0.21729	0.21434	0.216954	0.237613	0.220501	0.222267	0.248579	0.249987	0.230542	0.23334	0.216367	0.20723	0.244382	0.236644	0.248602	0.196696	0.210445	0.231932	0.21938	0.208085	0.2155	0.229438	0.247829	0.241693	0.213302	0.217127	0.229014	0.194785	0.233224	0.25029	0.232273	0.209144	0.235605	0.239105	0.24593	0.222766
KEGG_FOCAL_ADHESION	0.219966	0.203804	0.306959	0.26585	0.288539	0.282316	0.255545	0.226553	0.219991	0.20273	0.259649	0.29437	0.252976	0.270008	0.231174	0.281045	0.263654	0.27167	0.280187	0.294921	0.309189	0.30084	0.275145	0.262539	0.252663	0.27262	0.266836	0.223394	0.230988	0.222311	0.252024	0.272512	0.294536	0.236371	0.290721	0.317928	0.237835	0.241808	0.287658	0.259913	0.206792	0.292655	0.327154	0.245735	0.265911	0.310955	0.278787	0.314083	0.289172
KEGG_ECM_RECEPTOR_INTERACTION	0.14098	0.144161	0.280809	0.235149	0.266328	0.278428	0.209816	0.161797	0.153835	0.122154	0.199744	0.286352	0.227548	0.233879	0.189428	0.25282	0.220278	0.235848	0.237352	0.256925	0.293884	0.286162	0.250266	0.2249	0.222152	0.243672	0.242305	0.155358	0.220945	0.181425	0.185325	0.255148	0.263639	0.176645	0.25796	0.304508	0.203472	0.194056	0.282571	0.213535	0.138949	0.278794	0.326026	0.212628	0.225506	0.293575	0.24184	0.310141	0.276851
KEGG_CELL_ADHESION_MOLECULES_CAMS	0.11612	0.106538	0.277317	0.216381	0.204563	0.208942	0.19283	0.169317	0.1105	0.0940267	0.187314	0.166848	0.138495	0.203381	0.0806399	0.167211	0.156164	0.156297	0.138812	0.205389	0.235334	0.230859	0.222128	0.146261	0.169333	0.190306	0.202841	0.110677	0.164653	0.10973	0.14117	0.146865	0.19	0.108868	0.138724	0.195666	0.120464	0.191973	0.227305	0.132928	0.0941311	0.169043	0.256318	0.212769	0.1918	0.185966	0.173237	0.211651	0.185359
KEGG_ADHERENS_JUNCTION	0.32433	0.306001	0.365757	0.325856	0.357505	0.339111	0.325631	0.316508	0.30569	0.324603	0.352858	0.348288	0.326191	0.303036	0.310966	0.328673	0.330106	0.337632	0.354642	0.366665	0.353279	0.336399	0.334383	0.341368	0.333714	0.335923	0.31261	0.312212	0.323663	0.32013	0.332529	0.331818	0.356004	0.318267	0.354862	0.347347	0.305912	0.321891	0.31821	0.340001	0.311515	0.338086	0.366551	0.320577	0.329845	0.353319	0.329496	0.348601	0.360829
KEGG_TIGHT_JUNCTION	0.195139	0.218224	0.240447	0.235358	0.221028	0.254806	0.223555	0.223809	0.218728	0.220511	0.239526	0.247828	0.228695	0.201336	0.219717	0.185716	0.216398	0.20881	0.24999	0.251962	0.259047	0.217162	0.213547	0.238809	0.225972	0.233684	0.22459	0.221155	0.23634	0.228192	0.228599	0.232825	0.216074	0.225007	0.238346	0.246	0.227496	0.224315	0.219851	0.248445	0.227671	0.235886	0.217198	0.211194	0.208533	0.223479	0.220479	0.234248	0.228885
KEGG_GAP_JUNCTION	0.149724	0.149702	0.205461	0.165134	0.205174	0.165219	0.181251	0.156385	0.147496	0.164508	0.187165	0.206735	0.162774	0.199367	0.1725	0.215178	0.17229	0.192864	0.202824	0.199603	0.201638	0.204891	0.183863	0.183165	0.180655	0.206582	0.183076	0.154145	0.168526	0.163485	0.158172	0.165523	0.197071	0.139473	0.207773	0.21255	0.177719	0.175951	0.183971	0.196196	0.168323	0.194969	0.217434	0.155572	0.180544	0.217944	0.189698	0.204062	0.208107
KEGG_COMPLEMENT_AND_COAGULATION_CASCADES	0.0381186	0.0140286	0.177922	0.141643	0.133951	0.14583	0.104789	0.0888032	0.0414276	-0.0180643	0.133077	0.09158	0.100914	0.175378	-0.0224063	0.15421	0.0905679	0.116859	0.101176	0.14282	0.141928	0.189754	0.185284	0.0734346	0.128048	0.1227	0.123351	0.117705	0.0913856	0.0747635	0.124377	0.116567	0.128705	0.0502443	0.100813	0.160042	0.0787274	0.127524	0.15493	0.088261	-0.0175945	0.114143	0.189367	0.168362	0.125536	0.149372	0.160929	0.150836	0.133651
KEGG_ANTIGEN_PROCESSING_AND_PRESENTATION	0.229492	0.205285	0.29359	0.262874	0.282335	0.257257	0.276928	0.252129	0.210368	0.203324	0.271565	0.242877	0.218758	0.282572	0.169219	0.24877	0.248982	0.255764	0.195087	0.25609	0.254474	0.300284	0.291878	0.200912	0.282926	0.281299	0.267426	0.224086	0.203108	0.218217	0.229868	0.209273	0.273761	0.174604	0.212835	0.249642	0.19318	0.262041	0.292934	0.194317	0.162177	0.231109	0.275998	0.30091	0.282961	0.253009	0.257339	0.258711	0.269559
KEGG_TOLL_LIKE_RECEPTOR_SIGNALING_PATHWAY	0.166305	0.151375	0.237985	0.200125	0.236535	0.20931	0.20313	0.203912	0.151981	0.142707	0.21422	0.175833	0.170517	0.2346	0.142883	0.210737	0.185748	0.22234	0.154658	0.214174	0.211841	0.24195	0.237436	0.146105	0.22296	0.211738	0.191997	0.158626	0.124731	0.143964	0.208711	0.169993	0.237398	0.145845	0.201922	0.176892	0.188406	0.218341	0.235385	0.169606	0.112701	0.193841	0.242877	0.225849	0.234429	0.225759	0.221972	0.196397	0.225238
KEGG_NOD_LIKE_RECEPTOR_SIGNALING_PATHWAY	0.197956	0.172375	0.273774	0.220122	0.258863	0.26092	0.237622	0.229114	0.17882	0.173525	0.243581	0.201316	0.22576	0.299805	0.192735	0.281166	0.220163	0.263095	0.182663	0.265711	0.243707	0.291339	0.30138	0.203894	0.260121	0.258253	0.227348	0.202272	0.155422	0.199655	0.26865	0.176414	0.283538	0.199619	0.248663	0.226502	0.241894	0.27154	0.302971	0.207415	0.152348	0.225032	0.282028	0.262069	0.312311	0.26835	0.253441	0.231767	0.289882
KEGG_RIG_I_LIKE_RECEPTOR_SIGNALING_PATHWAY	0.197697	0.154186	0.201224	0.146791	0.235233	0.177511	0.194723	0.184795	0.173256	0.165849	0.215476	0.162578	0.17214	0.194505	0.168555	0.202562	0.213713	0.222309	0.170164	0.191656	0.162039	0.217723	0.210484	0.145087	0.219907	0.179948	0.153185	0.170307	0.148557	0.142807	0.20654	0.155307	0.217379	0.177684	0.198932	0.152689	0.185811	0.184617	0.200471	0.157938	0.147394	0.172115	0.191005	0.200344	0.217545	0.207694	0.218003	0.184885	0.202217
KEGG_CYTOSOLIC_DNA_SENSING_PATHWAY	0.177202	0.137435	0.210368	0.176707	0.219894	0.188982	0.191469	0.179942	0.162624	0.127751	0.225383	0.157033	0.17388	0.235517	0.117648	0.213195	0.187412	0.220219	0.115541	0.194282	0.17911	0.229959	0.242244	0.112727	0.207556	0.194175	0.172971	0.155912	0.124071	0.118555	0.199619	0.157421	0.213191	0.135192	0.183067	0.1473	0.1767	0.196964	0.234295	0.136935	0.0911123	0.174226	0.231527	0.207491	0.225991	0.21142	0.211734	0.172524	0.204491
KEGG_JAK_STAT_SIGNALING_PATHWAY	0.0893845	0.0593558	0.162285	0.083783	0.137786	0.115735	0.0997666	0.113568	0.0706774	0.0625749	0.131147	0.0885665	0.0904279	0.128712	0.0678654	0.116331	0.100414	0.132576	0.0819119	0.119187	0.118847	0.13176	0.145432	0.0767241	0.113903	0.114112	0.0994782	0.0728762	0.0487306	0.0651548	0.115972	0.0728655	0.146514	0.0767328	0.108645	0.0962877	0.0905969	0.10542	0.137442	0.0954816	0.0378287	0.0819709	0.161116	0.121951	0.131499	0.114216	0.119746	0.114054	0.122622
KEGG_HEMATOPOIETIC_CELL_LINEAGE	0.0399877	0.0237544	0.244083	0.129602	0.15481	0.142987	0.130014	0.113433	0.0191923	0.00851717	0.120891	0.0578249	0.0671696	0.170363	-0.0215995	0.148281	0.0938908	0.134635	0.0596044	0.130549	0.167471	0.184249	0.202942	0.0376528	0.104585	0.138028	0.121159	0.0423787	0.0739114	0.0317773	0.0954308	0.0681155	0.156904	0.0439042	0.0859009	0.107877	0.0744122	0.13512	0.186667	0.0627105	-0.0255012	0.0569272	0.241085	0.152445	0.173697	0.128073	0.106112	0.125071	0.140155
KEGG_NATURAL_KILLER_CELL_MEDIATED_CYTOTOXICITY	0.128633	0.100973	0.217682	0.150258	0.198955	0.143421	0.180432	0.158325	0.122797	0.104796	0.183157	0.13292	0.144818	0.182928	0.101763	0.16206	0.14495	0.168128	0.124336	0.169291	0.173544	0.200475	0.200409	0.123593	0.180811	0.192884	0.168517	0.13252	0.103705	0.122825	0.156255	0.130939	0.187412	0.105107	0.156186	0.148281	0.131188	0.161362	0.181581	0.143363	0.0682942	0.139908	0.205086	0.190763	0.197032	0.182147	0.1573	0.154258	0.170981
KEGG_T_CELL_RECEPTOR_SIGNALING_PATHWAY	0.216721	0.188042	0.314883	0.212807	0.257265	0.209726	0.236978	0.24348	0.186671	0.199912	0.245472	0.211618	0.206499	0.22465	0.191376	0.23051	0.209626	0.240673	0.197193	0.242932	0.243444	0.249983	0.258643	0.204848	0.23511	0.255734	0.242082	0.203736	0.186437	0.193892	0.229542	0.200395	0.251793	0.190904	0.218146	0.216774	0.205832	0.250517	0.235342	0.207867	0.170657	0.209405	0.273556	0.250551	0.271481	0.233365	0.214992	0.220477	0.232538
KEGG_B_CELL_RECEPTOR_SIGNALING_PATHWAY	0.259951	0.232095	0.378685	0.275845	0.276392	0.260683	0.268805	0.269713	0.248988	0.239532	0.277603	0.247927	0.24593	0.280094	0.240296	0.25782	0.260715	0.262992	0.24559	0.284849	0.301286	0.289829	0.304708	0.24195	0.261424	0.278641	0.269431	0.257915	0.195147	0.248162	0.27922	0.252888	0.261361	0.224005	0.262021	0.272249	0.260278	0.267086	0.275369	0.256123	0.207428	0.264596	0.298323	0.283993	0.274793	0.272594	0.263823	0.292811	0.271315
KEGG_FC_EPSILON_RI_SIGNALING_PATHWAY	0.171358	0.150722	0.242439	0.1785	0.197249	0.17355	0.209506	0.194173	0.163149	0.178687	0.183172	0.155987	0.176814	0.190318	0.165484	0.182137	0.182838	0.191893	0.178011	0.202651	0.206601	0.190159	0.204349	0.158987	0.178664	0.190777	0.18401	0.193033	0.142347	0.167212	0.192512	0.175595	0.173016	0.169935	0.18363	0.20739	0.190105	0.18422	0.17512	0.165491	0.14839	0.17066	0.204446	0.190858	0.183556	0.187996	0.200704	0.193768	0.18606
KEGG_FC_GAMMA_R_MEDIATED_PHAGOCYTOSIS	0.257923	0.253309	0.330512	0.284376	0.306205	0.282667	0.292265	0.272681	0.243546	0.255298	0.286639	0.279218	0.26987	0.297239	0.254301	0.288155	0.269598	0.294746	0.269963	0.285511	0.30965	0.298602	0.296236	0.251584	0.287953	0.298712	0.282633	0.270681	0.235807	0.251013	0.274869	0.261952	0.288469	0.253965	0.283421	0.293839	0.26475	0.278331	0.282383	0.260196	0.254593	0.273994	0.316806	0.290753	0.292051	0.296031	0.2732	0.29363	0.299396
KEGG_LEUKOCYTE_TRANSENDOTHELIAL_MIGRATION	0.192162	0.18269	0.301417	0.253018	0.236811	0.252484	0.24033	0.224794	0.196242	0.183937	0.230276	0.23385	0.204597	0.254282	0.176819	0.217596	0.223411	0.222082	0.245465	0.257632	0.275941	0.253556	0.254726	0.221295	0.215922	0.247453	0.238515	0.213379	0.207689	0.20179	0.215354	0.227228	0.22934	0.214085	0.229086	0.24865	0.210136	0.230072	0.253613	0.234923	0.184323	0.240087	0.27744	0.245342	0.240197	0.238858	0.238715	0.25222	0.233614
KEGG_INTESTINAL_IMMUNE_NETWORK_FOR_IGA_PRODUCTION	0.109774	0.0461223	0.283821	0.172549	0.158845	0.179761	0.138026	0.154615	0.0470068	0.0242063	0.159318	0.0908546	0.0738481	0.215482	-0.0196253	0.143195	0.094912	0.147926	0.0332735	0.163239	0.176218	0.209056	0.229377	0.0377535	0.157256	0.15806	0.17827	0.0791023	0.0410406	0.038545	0.107774	0.069441	0.17308	0.0307752	0.0687786	0.130441	0.0403921	0.144439	0.19813	0.0461223	-0.0239014	0.10927	0.219388	0.217537	0.175544	0.134385	0.140706	0.166605	0.159862
KEGG_LONG_TERM_POTENTIATION	0.19128	0.172998	0.232072	0.177058	0.217688	0.187428	0.208429	0.204746	0.172746	0.20299	0.221717	0.213041	0.185241	0.1726	0.190501	0.21416	0.187781	0.200869	0.226076	0.225555	0.216142	0.187242	0.204775	0.203551	0.191306	0.21161	0.194213	0.198229	0.176536	0.192434	0.197884	0.201415	0.220828	0.198677	0.223911	0.234125	0.223489	0.19274	0.183717	0.201664	0.174271	0.208133	0.211007	0.196456	0.209854	0.223245	0.207994	0.192068	0.204276
KEGG_NEUROTROPHIN_SIGNALING_PATHWAY	0.299856	0.280111	0.327183	0.273145	0.321755	0.292056	0.302064	0.291167	0.278683	0.287933	0.299807	0.305337	0.28344	0.27655	0.290347	0.306034	0.292597	0.304957	0.302789	0.307895	0.300918	0.299061	0.303705	0.286159	0.299534	0.300887	0.279509	0.295061	0.264906	0.270647	0.303215	0.292263	0.307277	0.292751	0.311219	0.309083	0.299179	0.288189	0.278179	0.290959	0.27222	0.306166	0.31026	0.283715	0.301163	0.317908	0.304412	0.302984	0.294814
KEGG_LONG_TERM_DEPRESSION	0.110394	0.116188	0.166641	0.135401	0.147318	0.119918	0.143834	0.132779	0.105571	0.132544	0.136291	0.129299	0.136952	0.14066	0.141532	0.146908	0.126015	0.129735	0.143749	0.159295	0.158407	0.130135	0.150893	0.141113	0.126418	0.145498	0.152918	0.132796	0.1381	0.119662	0.127696	0.131465	0.131146	0.110727	0.142351	0.170127	0.147337	0.143009	0.127711	0.139788	0.114246	0.130226	0.149195	0.132615	0.1204	0.144861	0.151342	0.149067	0.142979
KEGG_OLFACTORY_TRANSDUCTION	-0.398276	-0.33492	-0.42302	-0.42862	-0.419382	-0.426337	-0.420235	-0.421938	-0.408221	-0.413364	-0.414658	-0.413721	-0.431134	-0.422479	-0.404322	-0.413977	-0.407535	-0.410006	-0.419347	-0.423226	-0.429797	-0.417621	-0.417809	-0.417369	-0.423142	-0.424501	-0.430764	-0.431634	-0.426435	-0.425858	-0.414618	-0.415296	-0.412782	-0.418328	-0.412805	-0.415153	-0.422055	-0.405736	-0.431021	-0.41741	-0.400542	-0.419022	-0.413308	-0.42359	-0.404006	-0.417737	-0.426207	-0.417307	-0.413397
KEGG_REGULATION_OF_ACTIN_CYTOSKELETON	0.196691	0.194335	0.268828	0.233276	0.255664	0.239628	0.233189	0.213337	0.197189	0.198238	0.230648	0.24617	0.225051	0.239079	0.210648	0.242307	0.222241	0.244573	0.246824	0.256413	0.267013	0.248977	0.241283	0.224912	0.228268	0.244091	0.229254	0.214491	0.231161	0.207397	0.221441	0.232817	0.250719	0.205717	0.245851	0.263226	0.21091	0.228298	0.236987	0.234203	0.206333	0.254831	0.2722	0.223046	0.244505	0.252034	0.234391	0.260042	0.253868
KEGG_INSULIN_SIGNALING_PATHWAY	0.275266	0.258197	0.286208	0.254554	0.262981	0.25626	0.254341	0.263748	0.24952	0.257703	0.262274	0.264764	0.254595	0.241718	0.260986	0.256875	0.260267	0.257761	0.282868	0.275877	0.273079	0.253697	0.260399	0.251472	0.258816	0.269292	0.255399	0.264117	0.233648	0.255906	0.273697	0.252297	0.260052	0.267141	0.267302	0.2856	0.272273	0.257451	0.242146	0.257705	0.250361	0.263508	0.263479	0.25511	0.24746	0.270553	0.270201	0.274032	0.263996
KEGG_GNRH_SIGNALING_PATHWAY	0.190683	0.191284	0.230709	0.181123	0.226781	0.192127	0.216105	0.20374	0.183993	0.200278	0.210431	0.19669	0.196573	0.174616	0.187096	0.218073	0.212278	0.212001	0.215842	0.223211	0.206817	0.19668	0.216626	0.19056	0.208064	0.201528	0.185416	0.204295	0.176543	0.189452	0.203388	0.194418	0.199077	0.20838	0.218535	0.226917	0.214005	0.168268	0.188169	0.203854	0.171404	0.198355	0.200861	0.198258	0.187294	0.218826	0.216002	0.209591	0.210164
KEGG_PROGESTERONE_MEDIATED_OOCYTE_MATURATION	0.20211	0.213732	0.21623	0.202731	0.245824	0.210385	0.238115	0.223428	0.205182	0.220689	0.209091	0.229614	0.236631	0.230931	0.234395	0.252951	0.196252	0.246572	0.244266	0.218447	0.228378	0.22194	0.237924	0.226592	0.238471	0.23562	0.226122	0.24204	0.206235	0.205796	0.186197	0.207733	0.24399	0.202046	0.236153	0.229783	0.223109	0.240637	0.214651	0.229755	0.212244	0.221108	0.259796	0.213886	0.230929	0.234107	0.204448	0.194826	0.243666
KEGG_MELANOGENESIS	0.149316	0.146369	0.194002	0.151784	0.17935	0.159095	0.161185	0.144038	0.139581	0.14385	0.166174	0.1938	0.14061	0.156079	0.141939	0.188878	0.164878	0.164599	0.172191	0.18276	0.171775	0.171391	0.174253	0.155874	0.14296	0.159948	0.154654	0.161708	0.197363	0.146773	0.152225	0.147131	0.180058	0.136189	0.186174	0.196478	0.15422	0.137541	0.158982	0.154423	0.140684	0.169497	0.173088	0.146805	0.160255	0.183066	0.158501	0.197778	0.178048
KEGG_ADIPOCYTOKINE_SIGNALING_PATHWAY	0.211598	0.180563	0.234812	0.188891	0.215042	0.203081	0.209083	0.212807	0.189803	0.204897	0.220713	0.207686	0.201836	0.22346	0.214878	0.23035	0.2102	0.202988	0.215384	0.228825	0.22855	0.210227	0.212457	0.20455	0.208332	0.192285	0.192771	0.227833	0.175836	0.192155	0.221837	0.194877	0.222646	0.2138	0.204512	0.245265	0.211459	0.219706	0.215177	0.210444	0.180623	0.204729	0.209199	0.192523	0.208327	0.201709	0.215566	0.214525	0.211422
KEGG_TYPE_II_DIABETES_MELLITUS	0.116595	0.0844625	0.140039	0.101678	0.105483	0.0895755	0.101189	0.1179	0.0746292	0.108036	0.102948	0.0941574	0.0828124	0.0887289	0.104191	0.104772	0.0997956	0.0996065	0.103962	0.121717	0.112227	0.0989638	0.0917922	0.0731246	0.094751	0.117772	0.11245	0.113364	0.0609331	0.100078	0.125289	0.09043	0.103573	0.0942878	0.0904212	0.133998	0.0992038	0.124881	0.0896039	0.0988206	0.0658745	0.107708	0.102436	0.107263	0.0960859	0.106574	0.136061	0.113776	0.0942582
KEGG_TYPE_I_DIABETES_MELLITUS	0.19026	0.175641	0.319305	0.266812	0.279884	0.244476	0.267374	0.242306	0.158037	0.129358	0.263344	0.19376	0.174992	0.275552	0.0800336	0.234541	0.198574	0.248324	0.133504	0.260103	0.265483	0.318845	0.305255	0.138085	0.267005	0.270992	0.27391	0.162998	0.180844	0.162769	0.218988	0.171881	0.307118	0.13168	0.165429	0.209521	0.161776	0.26183	0.314045	0.113721	0.0943973	0.176926	0.310041	0.304437	0.302687	0.250761	0.239969	0.239303	0.273365
KEGG_MATURITY_ONSET_DIABETES_OF_THE_YOUNG	-0.168764	-0.122896	-0.184443	-0.167972	-0.1776	-0.194737	-0.170527	-0.154148	-0.182767	-0.188526	-0.180587	-0.161914	-0.179568	-0.19849	-0.168563	-0.103456	-0.16515	-0.194905	-0.149294	-0.187951	-0.188727	-0.163563	-0.187522	-0.159603	-0.150035	-0.157038	-0.208207	-0.123029	-0.0630351	-0.12258	-0.128225	-0.18911	-0.206908	-0.190386	-0.190774	-0.182444	-0.142401	-0.110311	-0.199905	-0.184704	-0.138863	-0.179143	-0.17671	-0.151061	-0.163231	-0.180867	-0.151332	-0.213185	-0.196056
KEGG_ALDOSTERONE_REGULATED_SODIUM_REABSORPTION	0.150309	0.13803	0.226903	0.166641	0.110737	0.160437	0.166423	0.167641	0.144619	0.154475	0.164687	0.129341	0.130419	0.125808	0.161097	0.123536	0.150821	0.10869	0.188799	0.209228	0.20538	0.0974036	0.149929	0.157672	0.141754	0.145471	0.161957	0.179996	0.0917378	0.124011	0.152024	0.15845	0.111451	0.145887	0.153921	0.184718	0.151816	0.140191	0.121753	0.162789	0.13337	0.149441	0.148393	0.146519	0.0917081	0.155908	0.146547	0.18491	0.131029
KEGG_VASOPRESSIN_REGULATED_WATER_REABSORPTION	0.330289	0.291675	0.321095	0.309738	0.306419	0.296675	0.302396	0.315828	0.309953	0.308949	0.316112	0.32803	0.303005	0.308147	0.314814	0.303344	0.303354	0.297994	0.314633	0.335894	0.337016	0.307588	0.304981	0.316469	0.316248	0.314135	0.311277	0.297821	0.297374	0.315432	0.322205	0.314731	0.29747	0.290433	0.316255	0.338841	0.306295	0.317444	0.307231	0.310575	0.306374	0.320995	0.304786	0.305722	0.290558	0.317596	0.320996	0.325667	0.318935
KEGG_ALZHEIMERS_DISEASE	0.354552	0.35876	0.353979	0.368726	0.352158	0.360003	0.362205	0.363081	0.362261	0.352442	0.355638	0.359402	0.35752	0.362874	0.352233	0.354293	0.354139	0.358023	0.372205	0.36846	0.365636	0.350197	0.375743	0.352629	0.351337	0.358617	0.365624	0.372222	0.363827	0.363009	0.363707	0.363731	0.357497	0.341774	0.355868	0.365659	0.375812	0.360808	0.362253	0.360712	0.343813	0.360515	0.364138	0.364339	0.362492	0.358446	0.360599	0.355347	0.351077
KEGG_PARKINSONS_DISEASE	0.407563	0.411509	0.390663	0.420835	0.38989	0.405989	0.411174	0.413236	0.43162	0.399368	0.391047	0.398616	0.411985	0.415646	0.403411	0.402455	0.405305	0.399496	0.418245	0.410962	0.397733	0.395813	0.419608	0.40152	0.400358	0.401868	0.425199	0.428928	0.42065	0.405514	0.411708	0.407552	0.389408	0.392915	0.394764	0.410651	0.412113	0.406184	0.410916	0.408625	0.401298	0.402087	0.400801	0.413305	0.395593	0.38783	0.405155	0.395438	0.387517
KEGG_AMYOTROPHIC_LATERAL_SCLEROSIS_ALS	0.231915	0.213395	0.266603	0.227879	0.232608	0.226901	0.239608	0.248307	0.23558	0.234991	0.253174	0.225926	0.236884	0.247389	0.234192	0.246972	0.224927	0.237729	0.228059	0.259656	0.272237	0.237989	0.266974	0.233695	0.225484	0.243332	0.250479	0.26551	0.208411	0.22877	0.243602	0.238381	0.250364	0.214796	0.237211	0.228759	0.259698	0.239079	0.235908	0.226159	0.206935	0.250885	0.242474	0.231404	0.257632	0.249466	0.244209	0.237919	0.221003
KEGG_HUNTINGTONS_DISEASE	0.373236	0.366148	0.35332	0.366239	0.348309	0.365021	0.362231	0.36424	0.383802	0.360135	0.359523	0.357837	0.367082	0.369946	0.35937	0.357319	0.361314	0.357331	0.372994	0.370735	0.363279	0.355579	0.366164	0.362067	0.36292	0.361613	0.380962	0.378855	0.372499	0.364053	0.372347	0.365145	0.351008	0.347207	0.357851	0.36875	0.368247	0.373806	0.359988	0.359246	0.361127	0.364541	0.358239	0.367033	0.351498	0.352142	0.368872	0.358891	0.350631
KEGG_PRION_DISEASES	0.229323	0.259177	0.323438	0.29592	0.298829	0.273636	0.289405	0.245687	0.234374	0.196803	0.290416	0.2742	0.259168	0.287781	0.170788	0.342916	0.247431	0.28298	0.261518	0.310782	0.311872	0.314329	0.335664	0.263683	0.271561	0.308589	0.279467	0.233139	0.224131	0.264613	0.276861	0.269559	0.306117	0.227959	0.264035	0.316835	0.250588	0.32079	0.320938	0.254166	0.207407	0.277715	0.339529	0.288856	0.324469	0.306761	0.276042	0.293388	0.317642
KEGG_VIBRIO_CHOLERAE_INFECTION	0.303992	0.307661	0.328071	0.309703	0.312174	0.312404	0.324025	0.314916	0.312041	0.29696	0.309483	0.326216	0.317188	0.3305	0.293149	0.312694	0.287734	0.308244	0.304632	0.323912	0.346068	0.306537	0.305639	0.327281	0.33063	0.326811	0.304388	0.328268	0.317687	0.306932	0.322076	0.30755	0.304207	0.285136	0.320971	0.316405	0.330518	0.305034	0.322332	0.327929	0.291404	0.328535	0.318001	0.305985	0.30869	0.311285	0.316181	0.326496	0.31665
KEGG_EPITHELIAL_CELL_SIGNALING_IN_HELICOBACTER_PYLORI_INFECTION	0.27687	0.278993	0.326458	0.287138	0.317718	0.311834	0.30734	0.315578	0.27203	0.279986	0.309434	0.302185	0.308435	0.318569	0.275329	0.322082	0.287177	0.32378	0.287345	0.324834	0.321649	0.311937	0.332997	0.304233	0.319298	0.298317	0.285896	0.320577	0.267917	0.272103	0.322513	0.29601	0.315295	0.272547	0.321779	0.31902	0.330333	0.303169	0.323059	0.317515	0.250879	0.32151	0.32811	0.298876	0.321375	0.319766	0.310242	0.319732	0.313074
KEGG_LEISHMANIA_INFECTION	0.243038	0.214288	0.361393	0.310417	0.325006	0.319584	0.302842	0.28315	0.216422	0.209892	0.305519	0.258936	0.252386	0.349748	0.183097	0.319643	0.271113	0.329023	0.226676	0.319545	0.322841	0.360599	0.360318	0.226616	0.312083	0.320622	0.309032	0.246486	0.216362	0.221754	0.294397	0.262008	0.347735	0.205287	0.272225	0.305536	0.24981	0.31107	0.352688	0.232095	0.172837	0.278935	0.365443	0.344455	0.343009	0.321853	0.324667	0.317113	0.331426
KEGG_PATHWAYS_IN_CANCER	0.229778	0.214266	0.279555	0.236201	0.26716	0.251273	0.248016	0.236923	0.224281	0.228088	0.262129	0.254645	0.242564	0.244047	0.233143	0.26817	0.243053	0.253575	0.237825	0.273126	0.269125	0.263247	0.263371	0.249903	0.240687	0.247113	0.245948	0.240749	0.247381	0.228341	0.24919	0.240715	0.26687	0.219174	0.268045	0.261703	0.234542	0.236901	0.256252	0.240123	0.209705	0.255586	0.278289	0.235225	0.254154	0.273511	0.25426	0.270184	0.264384
KEGG_COLORECTAL_CANCER	0.289908	0.267953	0.333358	0.290617	0.311714	0.293105	0.290598	0.299158	0.287266	0.289592	0.308421	0.313593	0.29645	0.286601	0.291424	0.313572	0.275416	0.305778	0.293063	0.320323	0.313156	0.31425	0.306511	0.297243	0.309152	0.30915	0.299435	0.308296	0.291501	0.277665	0.29658	0.300612	0.318852	0.259381	0.311147	0.310032	0.283399	0.309387	0.284526	0.313017	0.249161	0.298424	0.328007	0.295389	0.300008	0.321544	0.2943	0.304771	0.319643
KEGG_RENAL_CELL_CARCINOMA	0.30213	0.291709	0.336063	0.305717	0.338828	0.31293	0.323406	0.312387	0.288974	0.315037	0.331887	0.329201	0.296939	0.320814	0.314016	0.336732	0.304963	0.330879	0.319253	0.335325	0.340751	0.336349	0.322191	0.315686	0.31737	0.334119	0.323704	0.306437	0.271394	0.298771	0.319577	0.320709	0.34224	0.283219	0.342935	0.344739	0.318788	0.315613	0.316159	0.305433	0.300523	0.345592	0.351537	0.299183	0.3279	0.340345	0.328788	0.329767	0.330111
KEGG_PANCREATIC_CANCER	0.298613	0.28351	0.326778	0.292459	0.340639	0.305939	0.319571	0.298143	0.285107	0.289898	0.330519	0.305608	0.307009	0.318563	0.298146	0.329407	0.289513	0.322734	0.301254	0.32457	0.319177	0.327578	0.326067	0.313813	0.322187	0.311695	0.302647	0.318482	0.264424	0.284881	0.304706	0.309275	0.342841	0.268948	0.326733	0.308979	0.300469	0.313568	0.30757	0.316526	0.278093	0.312077	0.346099	0.297582	0.312286	0.340868	0.311057	0.303398	0.326755
KEGG_ENDOMETRIAL_CANCER	0.279208	0.2568	0.315986	0.266308	0.30066	0.275334	0.280214	0.277807	0.26587	0.279452	0.295906	0.285143	0.281051	0.257509	0.282407	0.27503	0.265624	0.291968	0.289966	0.307838	0.308479	0.29646	0.285237	0.27982	0.293823	0.300811	0.275409	0.278636	0.27373	0.256317	0.285396	0.274315	0.313871	0.259247	0.296009	0.305214	0.276487	0.284913	0.268597	0.302753	0.256498	0.297558	0.303328	0.271751	0.275068	0.303619	0.288229	0.298287	0.30234
KEGG_GLIOMA	0.249631	0.244019	0.292225	0.233449	0.300462	0.26851	0.280066	0.233204	0.215745	0.231571	0.267617	0.284658	0.241352	0.256795	0.241566	0.273982	0.252495	0.270677	0.265751	0.274484	0.266581	0.27711	0.281062	0.255395	0.273481	0.277289	0.249505	0.253072	0.229951	0.232515	0.247968	0.261192	0.295205	0.248739	0.290717	0.267575	0.272894	0.244012	0.259398	0.267149	0.228353	0.277078	0.306483	0.243821	0.265338	0.306891	0.27507	0.264249	0.278161
KEGG_PROSTATE_CANCER	0.271376	0.252915	0.311966	0.271221	0.288765	0.278145	0.285401	0.269179	0.252557	0.26787	0.285246	0.294928	0.266508	0.275983	0.267787	0.281707	0.274983	0.266319	0.283123	0.305258	0.294686	0.287742	0.274732	0.279553	0.270709	0.288774	0.268691	0.272984	0.253966	0.260847	0.274809	0.285487	0.294307	0.259124	0.295776	0.285222	0.264799	0.287067	0.270892	0.290711	0.254742	0.299708	0.300965	0.264637	0.265779	0.301867	0.288415	0.29318	0.290797
KEGG_THYROID_CANCER	0.345966	0.308484	0.37206	0.329219	0.330802	0.325954	0.328463	0.339374	0.350716	0.33641	0.354616	0.333521	0.332181	0.307666	0.333249	0.319035	0.345273	0.340515	0.347696	0.366037	0.354848	0.350049	0.339193	0.355808	0.344318	0.35026	0.320986	0.321857	0.342146	0.319713	0.351417	0.340902	0.352902	0.336928	0.36245	0.335	0.335055	0.345689	0.332727	0.357863	0.320757	0.354811	0.360258	0.343302	0.353929	0.369474	0.35678	0.352893	0.364722
KEGG_BASAL_CELL_CARCINOMA	0.0978935	0.0851568	0.161466	0.104548	0.126905	0.104827	0.0954227	0.101623	0.115974	0.111887	0.122222	0.117421	0.0833264	0.0784239	0.11057	0.15886	0.124126	0.112113	0.0985588	0.145409	0.130384	0.122534	0.129677	0.119259	0.0618756	0.0804185	0.114511	0.114263	0.231398	0.0884871	0.115484	0.10477	0.131501	0.0898416	0.139339	0.130082	0.0873988	0.0954556	0.111445	0.0977808	0.0894708	0.126617	0.1031	0.0749484	0.0995169	0.142789	0.106437	0.187126	0.112107
KEGG_MELANOMA	0.125262	0.0985453	0.181454	0.144542	0.173629	0.189441	0.16443	0.127842	0.114724	0.108521	0.148162	0.16912	0.147998	0.170253	0.132818	0.160767	0.142296	0.151009	0.163298	0.179886	0.178843	0.177799	0.17358	0.171669	0.153344	0.165424	0.163268	0.140197	0.202508	0.115287	0.138433	0.166704	0.178836	0.128554	0.164498	0.173694	0.131414	0.151113	0.168028	0.160101	0.109077	0.181982	0.212443	0.140086	0.14509	0.179026	0.169622	0.174878	0.166889
KEGG_BLADDER_CANCER	0.322122	0.342189	0.380688	0.339443	0.398945	0.376426	0.37112	0.351058	0.309181	0.312852	0.385595	0.36601	0.377023	0.355699	0.335708	0.363131	0.331041	0.37661	0.337946	0.378489	0.355628	0.384539	0.38352	0.356955	0.382163	0.386842	0.379502	0.354483	0.320676	0.34584	0.334745	0.367532	0.411658	0.323691	0.385274	0.337532	0.356852	0.34027	0.379104	0.386918	0.309729	0.364296	0.407457	0.346696	0.373867	0.395282	0.386313	0.345128	0.384941
KEGG_CHRONIC_MYELOID_LEUKEMIA	0.33146	0.30441	0.356597	0.303826	0.346188	0.326989	0.328105	0.315824	0.313483	0.3183	0.347925	0.336582	0.334504	0.316305	0.328158	0.338262	0.314313	0.337287	0.324772	0.350635	0.340333	0.332135	0.329449	0.328861	0.336657	0.329923	0.320547	0.328899	0.283216	0.299922	0.335191	0.32175	0.357178	0.294812	0.343023	0.338876	0.319138	0.328283	0.314046	0.326441	0.298373	0.336381	0.351558	0.316915	0.317067	0.353751	0.328547	0.328616	0.340903
KEGG_ACUTE_MYELOID_LEUKEMIA	0.28722	0.266438	0.348577	0.297936	0.318401	0.290825	0.298062	0.302785	0.280034	0.289964	0.303078	0.304993	0.295001	0.286175	0.287184	0.300335	0.283061	0.313554	0.286294	0.312499	0.319331	0.314697	0.310919	0.284669	0.300778	0.31248	0.291009	0.290954	0.265403	0.263634	0.29995	0.281187	0.311527	0.271247	0.290953	0.324661	0.289769	0.29573	0.289257	0.290844	0.247997	0.307023	0.33073	0.303995	0.304937	0.303704	0.300642	0.322109	0.322009
KEGG_SMALL_CELL_LUNG_CANCER	0.268595	0.241366	0.320649	0.245648	0.314264	0.277947	0.298841	0.259171	0.244604	0.254465	0.312896	0.292301	0.30945	0.278197	0.284068	0.322793	0.286952	0.300672	0.267759	0.313109	0.304361	0.307686	0.306872	0.285964	0.292886	0.279824	0.272511	0.281962	0.242242	0.255387	0.290745	0.262015	0.321857	0.258252	0.307937	0.309285	0.283437	0.259629	0.299687	0.276561	0.245537	0.288076	0.319821	0.259852	0.3032	0.325365	0.304828	0.298267	0.293437
KEGG_NON_SMALL_CELL_LUNG_CANCER	0.26752	0.259011	0.308898	0.247994	0.301258	0.27464	0.289701	0.263577	0.242478	0.261347	0.295563	0.262576	0.275315	0.27447	0.263826	0.288721	0.254404	0.278714	0.253897	0.295547	0.284748	0.286435	0.288008	0.27258	0.286314	0.281743	0.262509	0.279856	0.216886	0.24863	0.269549	0.258875	0.296618	0.25433	0.277186	0.274798	0.274952	0.286461	0.261695	0.281339	0.268327	0.272177	0.301187	0.250136	0.265706	0.286557	0.278549	0.260445	0.290578
KEGG_ASTHMA	0.0796384	0.0481733	0.260456	0.207408	0.167937	0.217249	0.173426	0.163058	0.0600867	0.0157796	0.152521	0.11491	0.107574	0.229315	-0.0315219	0.137263	0.117794	0.176733	0.0301059	0.206697	0.207357	0.222871	0.238637	0.0549391	0.162317	0.169748	0.18601	0.0900674	0.0564327	0.0489876	0.119047	0.0814395	0.195917	0.0497834	0.047936	0.191027	0.0497727	0.17925	0.225644	0.0425198	-0.00635377	0.132504	0.224418	0.226724	0.206745	0.149703	0.166919	0.226958	0.192044
KEGG_AUTOIMMUNE_THYROID_DISEASE	0.0537905	0.00983605	0.188349	0.117519	0.151843	0.115939	0.119801	0.108596	0.0127152	0.00163961	0.126458	0.0578278	0.0522807	0.154551	-0.0473531	0.0985525	0.0657978	0.110632	0.00249022	0.119739	0.125908	0.178209	0.171295	0.00954692	0.131782	0.119364	0.140423	0.0498926	0.0619852	0.00143853	0.0650137	0.034957	0.14469	-0.00173687	0.0257165	0.0955654	-0.00562191	0.0993835	0.163629	-0.00329419	-0.0535376	0.058137	0.16191	0.17431	0.147085	0.111973	0.114774	0.123309	0.119909
KEGG_ALLOGRAFT_REJECTION	0.189968	0.13777	0.345239	0.261123	0.294049	0.260285	0.263267	0.257972	0.143027	0.115543	0.263452	0.189041	0.169742	0.305822	0.0594101	0.238259	0.190414	0.253009	0.104266	0.256522	0.261706	0.334659	0.32902	0.11932	0.275033	0.268214	0.281166	0.165361	0.170771	0.12391	0.19293	0.150753	0.305615	0.113221	0.147502	0.222789	0.117415	0.25425	0.318332	0.104737	0.0677242	0.182944	0.314083	0.331034	0.309843	0.252817	0.244968	0.256697	0.258192
KEGG_GRAFT_VERSUS_HOST_DISEASE	0.143416	0.130203	0.309583	0.248293	0.293426	0.241722	0.260804	0.240008	0.113368	0.106121	0.26772	0.166696	0.159396	0.289066	0.0399783	0.250793	0.196402	0.259758	0.105524	0.249267	0.248559	0.333765	0.330929	0.114683	0.274752	0.279816	0.259707	0.144125	0.147954	0.148319	0.187909	0.140224	0.315992	0.104729	0.148561	0.204862	0.126882	0.279162	0.32281	0.0968302	0.0541436	0.156029	0.31657	0.311616	0.319132	0.247909	0.239935	0.227622	0.28251
KEGG_VIRAL_MYOCARDITIS	0.23221	0.214086	0.363649	0.306273	0.295679	0.316368	0.281477	0.273667	0.215505	0.198315	0.283006	0.266601	0.24293	0.311007	0.174513	0.257708	0.253532	0.275603	0.224001	0.313068	0.321839	0.325267	0.303492	0.221418	0.281611	0.294377	0.296448	0.222291	0.239077	0.222758	0.249901	0.242904	0.287452	0.198421	0.235626	0.305638	0.205136	0.277765	0.307065	0.222285	0.18439	0.273278	0.325777	0.310957	0.286291	0.28323	0.278479	0.313593	0.298399
[truncated: 357 more columns]

## Sheet: Sheet4
Table S4. TIDE score of each sample in TCGA
Patient	No benefits	Responder	TIDE	IFNG	MSI Expr Sig	Merck18	CD274	CD8	CTL.flag	Dysfunction	Exclusion	MDSC	CAF	TAM M2
TCGA-DK-A3IQ-01	TRUE	FALSE	2.94	-1.63	0.1	-0.99	-1.17	-1.04	FALSE	0.89	2.94	-0.06	0.5	0.04
TCGA-FD-A5BZ-01	FALSE	FALSE	2.89	-0.67	0.26	-0.61	-0.66	-1.03	FALSE	0.5	2.89	0.02	0.42	0.03
TCGA-UY-A8OC-01	TRUE	FALSE	2.72	-1.35	0.24	-0.87	-0.26	-1.02	FALSE	0.03	2.72	0.15	0.3	-0.02
TCGA-FJ-A871-01	TRUE	FALSE	2.7	-2.12	0.53	-0.95	-0.08	-0.93	FALSE	0.15	2.7	0.18	0.17	0.06
TCGA-XF-AAMJ-01	FALSE	FALSE	2.57	-0.63	0.2	-0.19	-0.89	-0.42	FALSE	0.75	2.57	-0.04	0.44	0.02
TCGA-ZF-AA4R-01	FALSE	FALSE	2.41	1.07	0.31	0.08	-0.32	-0.3	FALSE	-0.81	2.41	0.08	0.29	0.01
TCGA-ZF-A9RC-01	TRUE	FALSE	2.34	-1.64	0.17	-0.93	-1.12	-0.92	FALSE	0.06	2.34	0.08	0.22	0.06
TCGA-GD-A3OS-01	TRUE	FALSE	2.33	-1.05	0.19	-0.56	-0.99	0.59	FALSE	0.1	2.33	0.11	0.23	0.02
TCGA-FD-A43S-01	FALSE	FALSE	2.24	-0.2	0.68	1.01	-0.75	1.81	TRUE	2.24	-0.18	-0.16	0.11	0.01
TCGA-XF-A9SP-01	FALSE	FALSE	2.19	-0.32	0.32	0.05	-0.89	-0.1	FALSE	0.82	2.19	-0.03	0.32	0.06
TCGA-4Z-AA7N-01	FALSE	FALSE	2.09	1.06	0.39	1.19	0.46	1.43	TRUE	2.09	-1.38	-0.23	0.06	-0.03
TCGA-XF-AAMT-01	FALSE	FALSE	2.09	-0.49	0.15	-0.1	0.03	0.09	FALSE	0.44	2.09	0.04	0.33	-0.04
TCGA-FD-A6TF-01	FALSE	FALSE	2.02	-0.43	0.38	-0.14	1.57	-0.24	FALSE	0.13	2.02	0.07	0.21	0.02
TCGA-FD-A62N-01	FALSE	FALSE	2	4.39	0.5	3.16	3.03	3.3	TRUE	2	-0.93	-0.14	0.13	-0.12
TCGA-FD-A5BS-01	FALSE	FALSE	1.99	4	0.5	3.04	1.86	3.15	TRUE	1.99	-1	-0.17	0.13	-0.11
TCGA-XF-AAN7-01	FALSE	FALSE	1.93	-0.03	0.14	-0.36	-0.78	-0.69	FALSE	-0.64	1.93	0.12	0.14	0.03
TCGA-FD-A6TC-01	TRUE	FALSE	1.91	-1.39	0.33	-0.61	-0.41	-1	FALSE	0.07	1.91	0.05	0.23	0.01
TCGA-SY-A9G0-01	FALSE	FALSE	1.9	-0.99	0.28	-0.42	-0.51	-0.35	FALSE	0.52	1.9	-0.08	0.34	0.04
TCGA-BL-A5ZZ-01	FALSE	FALSE	1.85	-0.73	0.29	-0.08	0.53	0.67	FALSE	0.56	1.85	0.01	0.3	-0.01
TCGA-FD-A43U-01	FALSE	FALSE	1.83	0.32	0.31	0.97	-0.24	0.78	TRUE	1.83	-0.47	-0.16	0.11	-0.01
TCGA-GC-A3YS-01	FALSE	FALSE	1.81	-0.32	0.26	0.07	0.5	-0.62	FALSE	-0.48	1.81	0.06	0.25	-0.03
TCGA-FD-A62S-01	FALSE	FALSE	1.73	1.07	0.16	0.58	-0.18	-0.24	FALSE	1.02	1.73	-0.01	0.34	-0.05
TCGA-K4-A83P-01	FALSE	FALSE	1.73	0.99	0.49	1.19	0.1	1.42	TRUE	1.73	-0.55	-0.18	0.14	-0.04
TCGA-XF-A9T3-01	FALSE	FALSE	1.72	1.46	0.55	0.88	1.54	-0.03	FALSE	0.83	1.72	0.08	0.23	-0.04
TCGA-DK-A3IU-01	FALSE	FALSE	1.71	3.14	0.36	2.46	2.99	2.69	TRUE	1.71	-1.2	-0.17	0.13	-0.13
TCGA-FD-A5BT-01	FALSE	FALSE	1.71	1.53	0.22	1.96	1.23	1.59	TRUE	1.71	0.51	-0.08	0.22	-0.06
TCGA-XF-A9SW-01	FALSE	FALSE	1.63	-0.46	0.59	0.26	-0.59	-0.41	FALSE	0.38	1.63	-0.07	0.33	0
TCGA-XF-A9SU-01	FALSE	FALSE	1.62	0.08	0.42	0.04	-0.75	-0.17	FALSE	0.84	1.62	0.03	0.19	0.04
TCGA-DK-A3WY-01	FALSE	FALSE	1.59	1.87	0.46	1.71	0.68	1.89	TRUE	1.59	-1.34	-0.13	-0.05	-0.02
TCGA-SY-A9G5-01	FALSE	FALSE	1.58	2.4	0.43	1.88	1.18	1.51	TRUE	1.58	0.01	-0.06	0.18	-0.11
TCGA-DK-AA74-01	FALSE	FALSE	1.54	2.29	0.24	1.95	0.59	1.45	TRUE	1.54	0.6	-0.08	0.25	-0.07
TCGA-UY-A78N-01	TRUE	FALSE	1.53	-1.77	0.81	-1.13	-0.8	-0.92	FALSE	-1.01	1.53	0.15	-0.02	0.1
TCGA-XF-A9SL-01	FALSE	FALSE	1.52	-0.33	0.64	0.31	-0.68	0.32	TRUE	1.52	0.72	-0.13	0.23	0.02
TCGA-DK-A1A5-01	FALSE	FALSE	1.5	1.16	0.3	0.48	-0.04	-0.31	FALSE	-0.66	1.5	0.03	0.24	-0.03
TCGA-XF-A9SI-01	FALSE	FALSE	1.5	2.74	0.53	2.35	1.56	4.17	TRUE	1.5	-1.1	-0.13	0.01	-0.05
TCGA-UY-A78M-01	TRUE	FALSE	1.49	-1.84	0.53	-1.03	-0.99	-1.1	FALSE	-0.24	1.49	0.09	0.08	0.07
TCGA-BT-A20R-01	FALSE	FALSE	1.46	-0.61	0.32	-0.38	-0.6	-0.3	FALSE	-0.28	1.46	-0.05	0.28	0
TCGA-ZF-A9R7-01	FALSE	FALSE	1.42	2.7	0.49	2.04	1.61	2.66	TRUE	1.42	-2.53	-0.12	-0.21	-0.06
TCGA-XF-AAMH-01	TRUE	FALSE	1.4	-1.61	0.43	-1.11	-1.16	2.63	FALSE	0.43	1.4	0.11	0.03	0.08
TCGA-FD-A6TB-01	FALSE	FALSE	1.4	1.48	0.28	1.31	-0.38	1.71	TRUE	1.4	-0.16	-0.1	0.11	-0.03
TCGA-BT-A2LA-01	TRUE	FALSE	1.38	-1.69	0.58	-1.19	-1.28	0.72	FALSE	-0.51	1.38	0.16	-0.01	0.05
TCGA-DK-A2HX-01	TRUE	FALSE	1.38	-1.13	0.36	-0.64	-0.97	-0.7	FALSE	0.58	1.38	-0.06	0.3	-0.01
TCGA-ZF-AA5P-01	FALSE	FALSE	1.36	-0.02	0.38	0.06	-0.07	-0.22	FALSE	0.66	1.36	-0.04	0.29	-0.03
TCGA-FD-A3B8-01	FALSE	FALSE	1.35	3.42	0.29	2.21	1.31	2.07	TRUE	1.35	-0.11	-0.13	0.26	-0.13
TCGA-4Z-AA7W-01	FALSE	FALSE	1.34	2.93	0.69	2.49	1.13	2.86	TRUE	1.34	-1.82	-0.08	-0.13	-0.08
TCGA-GU-A762-01	FALSE	FALSE	1.33	3.04	0.44	2.41	1.37	2.46	TRUE	1.33	-0.22	-0.01	0.05	-0.08
TCGA-XF-AAMR-01	TRUE	FALSE	1.32	-1.12	0.55	-0.54	-0.88	-0.85	FALSE	0.19	1.32	-0.1	0.25	0.05
TCGA-S5-A6DX-01	FALSE	FALSE	1.32	1.1	0.35	1.11	-0.84	0.71	TRUE	1.32	-0.88	-0.1	-0.04	0.01
TCGA-DK-AA6S-01	FALSE	FALSE	1.29	2.01	0.13	0.93	-0.1	0.03	FALSE	0.78	1.29	-0.02	0.28	-0.06
TCGA-XF-A9SX-01	FALSE	FALSE	1.27	1.77	0.41	1.57	1.87	1.01	TRUE	1.27	0.68	-0.03	0.2	-0.06
TCGA-GU-A766-01	FALSE	FALSE	1.26	4.31	0.43	2.66	3.2	1.9	TRUE	1.26	-1.32	-0.01	0	-0.2
TCGA-XF-AAME-01	FALSE	FALSE	1.26	0.32	0.35	0.91	0.09	0.54	TRUE	1.26	0.9	-0.13	0.28	-0.01
TCGA-C4-A0F0-01	FALSE	FALSE	1.23	0.24	0.69	-0.1	0.41	0.14	FALSE	-1.07	1.23	0.13	0.05	0.01
TCGA-K4-A6MB-01	TRUE	FALSE	1.21	-1.4	0.35	-0.73	-1.01	-0.9	FALSE	-0.47	1.21	0.02	0.11	0.06
TCGA-FD-A5BY-01	FALSE	FALSE	1.21	0.14	0.43	-0.01	0.26	-0.59	FALSE	-0.37	1.21	0.05	0.12	0.02
TCGA-UY-A9PD-01	FALSE	FALSE	1.21	-0.31	0.54	-0.39	-1.05	-0.98	FALSE	-0.73	1.21	0.06	0.06	0.07
TCGA-FD-A5BV-01	TRUE	FALSE	1.21	-1.97	0.46	-1.2	-0.87	-0.67	FALSE	-1.05	1.21	0.12	0	0.08
TCGA-DK-A2I4-01	FALSE	FALSE	1.21	3.35	0.3	2.63	3.52	2.5	TRUE	1.21	-1.47	-0.18	0.11	-0.16
TCGA-KQ-A41S-01	FALSE	FALSE	1.2	-0.71	0.44	-0.53	-1.05	-0.48	FALSE	-0.11	1.2	-0.02	0.19	0.02
TCGA-DK-A3IN-01	FALSE	FALSE	1.2	0.35	0.15	0.42	1.03	0.25	FALSE	0.16	1.2	0.03	0.17	-0.01
TCGA-4Z-AA82-01	FALSE	FALSE	1.19	-0.1	0.35	-0.32	-0.27	-1.06	FALSE	-0.11	1.19	0.08	0.15	-0.04
TCGA-K4-AAQO-01	FALSE	FALSE	1.19	0.28	0.66	0.08	-0.82	-0.12	FALSE	0.11	1.19	-0.07	0.18	0.07
TCGA-ZF-AA52-01	FALSE	FALSE	1.19	-0.34	0.5	0.12	-0.47	-0.19	FALSE	0.61	1.19	-0.07	0.25	0.01
TCGA-K4-A5RI-01	FALSE	FALSE	1.18	-0.56	0.54	-0.33	-0.91	-0.77	FALSE	-0.8	1.18	0.06	0.07	0.05
TCGA-XF-A9T2-01	TRUE	FALSE	1.18	-1.59	0.54	-0.95	-1.08	2.41	FALSE	0.36	1.18	0.06	0.08	0.06
TCGA-FD-A3SQ-01	FALSE	FALSE	1.17	-0.15	0.19	0.08	-0.59	-0.56	FALSE	1	1.17	-0.14	0.34	-0.01
TCGA-FD-A3SN-01	FALSE	FALSE	1.17	0.56	0.45	0.04	0.64	-0.35	FALSE	-0.03	1.17	0.07	0.12	-0.01
TCGA-XF-A9SV-01	TRUE	FALSE	1.15	-1.39	0.4	-0.89	-1.17	-0.68	FALSE	-0.45	1.15	-0.01	0.15	0.05
TCGA-BT-A20N-01	FALSE	FALSE	1.15	-0.64	0.65	-1.03	-1.05	-0.97	FALSE	-1.85	1.15	0.11	0.01	0.06
TCGA-DK-A1AF-01	FALSE	FALSE	1.14	0.85	0.3	0.83	0.12	0.91	TRUE	1.14	0.69	-0.1	0.29	-0.07
TCGA-XF-A9T4-01	FALSE	FALSE	1.14	1.95	0.31	0.69	2.74	-0.11	FALSE	0.35	1.14	0.13	0.17	-0.11
TCGA-FD-A6TK-01	FALSE	FALSE	1.1	2.14	0.39	1.57	2.34	1.17	TRUE	1.1	0.96	0.01	0.22	-0.08
TCGA-XF-AAMG-01	FALSE	FALSE	1.1	-0.68	0.19	-0.55	-0.57	0.09	FALSE	-0.78	1.1	0.08	0.02	0.06
TCGA-FD-A3SJ-01	FALSE	FALSE	1.09	-0.63	0.28	-0.64	-0.98	-0.54	FALSE	-0.61	1.09	0.02	0.06	0.08
TCGA-CF-A9FL-01	TRUE	FALSE	1.09	-1.64	0.46	-0.97	-1.17	-0.03	FALSE	-0.53	1.09	0.01	0.08	0.09
TCGA-UY-A9PH-01	FALSE	FALSE	1.08	2.12	0.7	1.68	0.54	1.19	TRUE	1.08	-2.32	-0.15	-0.11	-0.09
TCGA-DK-A2I6-01	FALSE	FALSE	1.07	0.33	0.69	-0.24	2.3	-0.74	FALSE	-0.68	1.07	0.14	-0.01	0.03
TCGA-FD-A3SM-01	FALSE	FALSE	1.07	-0.88	0.44	-0.52	-1.09	-0.94	FALSE	-0.36	1.07	-0.05	0.22	0
TCGA-GU-A42Q-01	TRUE	FALSE	1.06	-1.23	0.71	-1.01	-1.15	-0.94	FALSE	-0.8	1.06	0.14	0.01	0.02
TCGA-ZF-AA4N-01	FALSE	FALSE	1.01	0.36	0.37	0.22	0.21	0.14	FALSE	-0.5	1.01	0.08	0.1	-0.02
TCGA-2F-A9KT-01	TRUE	FALSE	1	-1.44	0.24	-1.14	-1.2	-0.75	FALSE	-0.41	1	0.1	0.03	0.02
TCGA-K4-A4AB-01	FALSE	FALSE	1	-0.76	0.36	-0.47	-0.37	-0.8	FALSE	0.47	1	-0.08	0.26	-0.01
TCGA-FT-A3EE-01	FALSE	FALSE	0.99	-1.63	0.48	-1.04	1.1	-0.93	FALSE	-0.9	0.99	0.08	0.03	0.05
TCGA-XF-AAMW-01	FALSE	FALSE	0.97	0.8	0.23	0.12	1.13	-0.79	FALSE	0.19	0.97	0.11	0.13	-0.09
TCGA-FD-A3SL-01	FALSE	FALSE	0.97	1.01	0.29	0.29	-0.41	-0.21	FALSE	0.33	0.97	-0.09	0.25	-0.01
TCGA-G2-A2EC-01	FALSE	FALSE	0.97	-0.65	0.17	-0.07	-0.81	-0.19	FALSE	0.78	0.97	-0.12	0.21	0.08
TCGA-ZF-A9R9-01	FALSE	FALSE	0.96	-0.81	0.25	-0.37	-0.74	-0.85	FALSE	0.67	0.96	-0.09	0.22	0.03
TCGA-BT-A0S7-01	FALSE	FALSE	0.96	-1.41	0.7	-0.93	-1.23	0.92	FALSE	-1.23	0.96	0.05	0.02	0.08
TCGA-GV-A40E-01	FALSE	FALSE	0.96	0	0.49	0.14	2.7	0.13	FALSE	-0.21	0.96	0.14	0.09	-0.09
TCGA-PQ-A6FN-01	FALSE	FALSE	0.95	-0.43	0.61	-0.28	-0.45	-0.4	FALSE	-0.13	0.95	0.09	0.01	0.04
TCGA-FD-A3B5-01	FALSE	FALSE	0.94	-1.21	0.52	-0.88	-0.21	-0.48	FALSE	-0.17	0.94	0.08	0.1	-0.02
TCGA-GU-A767-01	FALSE	FALSE	0.94	-1.13	0.43	-0.78	-1.12	-0.88	FALSE	0.43	0.94	0.05	0.03	0.07
TCGA-DK-A2I2-01	FALSE	FALSE	0.93	0.67	0.24	0.37	0.2	-0.26	FALSE	-0.17	0.93	0.06	0.11	-0.03
TCGA-E7-A7XN-01	FALSE	FALSE	0.92	4.05	0.97	2.39	2.71	2.79	TRUE	0.92	-2.75	-0.06	-0.21	-0.16
TCGA-FD-A3B7-01	FALSE	FALSE	0.92	2.35	0.13	1.92	1.54	2.47	TRUE	0.92	0.56	-0.01	0.19	-0.08
TCGA-HQ-A5NE-01	FALSE	FALSE	0.89	0.14	0.53	0.03	0.87	-0.76	FALSE	-0.01	0.89	0.09	0.13	-0.09
TCGA-FD-A5C1-01	FALSE	FALSE	0.88	3.16	0.37	1.88	1.89	0.9	TRUE	0.88	-0.17	-0.01	0.12	-0.13
TCGA-UY-A9PE-01	FALSE	FALSE	0.88	-0.97	0.36	-0.71	-1.07	-0.89	FALSE	-0.46	0.88	0.03	0.03	0.07
TCGA-BT-A20O-01	FALSE	FALSE	0.88	3.74	0.58	2.98	1.23	3.9	TRUE	0.88	-1.1	-0.14	0.07	-0.09
TCGA-XF-A9SZ-01	FALSE	FALSE	0.86	-1.1	0.34	0.01	-0.64	-0.69	FALSE	0.46	0.86	-0.04	0.2	-0.02
TCGA-GU-AATP-01	FALSE	FALSE	0.86	0.16	0.09	0.35	-0.11	0.88	FALSE	0.67	0.86	-0.02	0.19	-0.03
TCGA-GC-A3OO-01	FALSE	FALSE	0.85	-0.61	0.59	-0.53	-0.58	-0.88	FALSE	0.08	0.85	-0.03	0.15	0.02
TCGA-XF-AAN8-01	FALSE	FALSE	0.85	-0.41	0.25	0.17	-0.45	0.03	FALSE	1.03	0.85	-0.15	0.35	-0.05
TCGA-UY-A8OD-01	FALSE	FALSE	0.83	-0.06	0.24	0.06	-0.86	0.37	FALSE	0.62	0.83	-0.07	0.17	0.04
TCGA-GC-A6I3-01	FALSE	FALSE	0.83	0.47	0.4	0.89	-0.28	0.96	TRUE	0.83	-0.52	-0.02	-0.1	0.04
TCGA-GD-A3OQ-01	FALSE	FALSE	0.81	-0.27	0.69	-0.67	0.12	-0.85	FALSE	-0.32	0.81	0.13	0.04	-0.05
TCGA-XF-A8HF-01	FALSE	FALSE	0.81	-1.08	0.55	-0.58	-0.95	-0.89	FALSE	-0.07	0.81	0	0.04	0.09
TCGA-4Z-AA7R-01	FALSE	FALSE	0.81	-1.29	0.31	-1.06	-1.21	-0.13	FALSE	-1.16	0.81	0.11	-0.03	0.05
TCGA-BL-A13J-01	FALSE	FALSE	0.8	-0.34	0.77	-0.48	0.4	-0.46	FALSE	-1.22	0.8	-0.01	0.15	-0.01
TCGA-XF-A9SM-01	FALSE	FALSE	0.79	3.18	0.45	2.35	2.44	2.4	TRUE	0.79	-0.48	-0.04	0.08	-0.12
TCGA-FD-A43Y-01	FALSE	FALSE	0.78	1.77	0.3	0.61	0.62	-0.06	FALSE	0.2	0.78	0.03	0.15	-0.06
TCGA-XF-AAN4-01	FALSE	FALSE	0.78	1.77	0.61	1.09	1.87	0.55	TRUE	0.78	0.82	-0.11	0.29	-0.05
TCGA-4Z-AA7Q-01	FALSE	FALSE	0.78	2.41	0.6	1.56	1.44	2.09	TRUE	0.78	-2.07	-0.11	-0.15	-0.08
TCGA-UY-A9PB-01	FALSE	FALSE	0.78	2.68	0.38	2.03	2	1.49	TRUE	0.78	0.34	0	0.2	-0.14
TCGA-FD-A3SP-01	FALSE	FALSE	0.78	1.4	0.21	1.4	1.19	0.77	TRUE	0.78	1.42	-0.06	0.38	-0.09
TCGA-FD-A6TG-01	FALSE	FALSE	0.77	-0.15	0.29	0.14	-0.84	0.02	FALSE	0.94	0.77	-0.08	0.15	0.05
TCGA-ZF-AA58-01	FALSE	FALSE	0.77	3.23	0.44	2.24	2.96	1.6	TRUE	0.77	-0.49	-0.04	0.13	-0.16
TCGA-C4-A0F6-01	FALSE	FALSE	0.76	-0.6	0.44	-0.51	-0.96	-0.45	FALSE	-0.57	0.76	-0.01	0.06	0.08
TCGA-BT-A3PK-01	FALSE	FALSE	0.76	1.14	0.28	0.28	0.82	-0.32	FALSE	0.47	0.76	0.05	0.16	-0.09
TCGA-GC-A6I1-01	FALSE	FALSE	0.75	2.13	0.77	1.86	0.89	1.93	TRUE	0.75	-1.44	-0.06	-0.04	-0.12
TCGA-UY-A78L-01	FALSE	FALSE	0.75	-0.45	0.43	-0.13	0.9	-0.87	FALSE	-0.64	0.75	0.05	0.08	-0.01
TCGA-FD-A5BX-01	FALSE	FALSE	0.74	-0.51	0.38	0.32	-0.55	-0.62	FALSE	0.87	0.74	-0.08	0.2	0
TCGA-K4-A3WS-01	FALSE	FALSE	0.74	1.22	0.14	0.7	-0.15	0.44	TRUE	0.74	1.66	-0.07	0.36	-0.02
TCGA-DK-A3IM-01	FALSE	FALSE	0.74	-1.06	0.5	-1.17	-0.97	-1.01	FALSE	-1.2	0.74	0.16	-0.05	0
TCGA-UY-A78K-01	FALSE	FALSE	0.72	1.71	0.78	1.25	0.28	1.23	TRUE	0.72	-1.44	-0.07	-0.18	0.01
TCGA-K4-A3WV-01	FALSE	FALSE	0.72	-1.37	0.72	-0.84	0.59	-0.75	FALSE	-0.7	0.72	0.07	0.03	0.01
TCGA-XF-A9ST-01	FALSE	FALSE	0.72	-2.36	0.68	-1.31	0.54	-1.15	FALSE	-1.28	0.72	0.13	-0.09	0.08
TCGA-DK-A1AB-01	FALSE	FALSE	0.72	2.57	0.55	0.84	-0.01	-0.29	FALSE	0.35	0.72	-0.06	0.27	-0.09
TCGA-K4-A3WU-01	FALSE	FALSE	0.71	-0.31	0.56	0.41	0.1	1.23	TRUE	0.71	-0.3	-0.15	0.09	0.01
TCGA-XF-A9T5-01	FALSE	FALSE	0.71	2.69	0.78	2.04	0.31	1.77	TRUE	0.71	-1.39	-0.07	-0.08	-0.06
TCGA-XF-A9SJ-01	FALSE	FALSE	0.7	1.4	0.48	1.23	1.4	1.1	TRUE	0.7	-0.1	-0.03	0.05	-0.02
TCGA-GV-A3JZ-01	FALSE	FALSE	0.69	-0.07	0.18	-0.23	1.72	-0.32	FALSE	-0.78	0.69	0.06	0.02	0.02
TCGA-4Z-AA7M-01	FALSE	FALSE	0.69	-1.62	0.16	-0.95	-0.78	-0.58	FALSE	-1.24	0.69	0.06	-0.04	0.09
TCGA-BL-A3JM-01	FALSE	FALSE	0.68	0.27	0.47	0	-0.13	0.69	FALSE	-0.63	0.68	0.08	-0.01	0.04
TCGA-XF-AAMY-01	FALSE	FALSE	0.68	-1.06	0.44	-0.61	-0.98	-1.02	FALSE	0.08	0.68	-0.05	0.12	0.05
TCGA-C4-A0EZ-01	FALSE	FALSE	0.67	-1.16	0.54	-0.99	-1.25	-0.75	FALSE	-0.65	0.67	0.11	-0.08	0.07
TCGA-BT-A20U-01	FALSE	FALSE	0.67	0.3	0.83	-0.1	-0.79	-0.26	FALSE	-0.63	0.67	0.04	0.06	0.01
TCGA-YC-A9TC-01	FALSE	FALSE	0.66	-1.35	0.91	-0.63	3.21	0.43	FALSE	-0.6	0.66	0.09	-0.06	0.07
TCGA-FT-A61P-01	FALSE	FALSE	0.66	2.74	0.68	1.51	2.57	0.1	FALSE	0.74	0.66	0	0.21	-0.09
TCGA-XF-A9SY-01	FALSE	FALSE	0.65	3.28	0.28	2.12	3.44	1.31	TRUE	0.65	0.64	0.08	0.16	-0.13
TCGA-UY-A78P-01	FALSE	FALSE	0.65	2.59	0.69	1.4	0.82	1.13	TRUE	0.65	-1.33	-0.08	-0.01	-0.11
TCGA-DK-AA6R-01	FALSE	FALSE	0.64	0.88	0.53	0.24	2.16	-0.29	FALSE	-0.3	0.64	0.14	0.01	-0.06
TCGA-DK-A3IL-01	FALSE	FALSE	0.64	-1.68	0.19	-1.06	-1.14	-1.05	FALSE	0.02	0.64	0.03	-0.01	0.08
TCGA-ZF-A9R1-01	FALSE	FALSE	0.64	-1.31	0.32	-0.91	-0.82	0.04	FALSE	-0.22	0.64	0.07	-0.02	0.04
TCGA-XF-A9SK-01	FALSE	FALSE	0.64	0.64	0.16	0.65	-0.52	-0.09	FALSE	1.06	0.64	-0.1	0.23	-0.03
TCGA-K4-A5RH-01	FALSE	FALSE	0.64	3.64	0.34	2.88	3	3.29	TRUE	0.64	0.04	-0.06	0.15	-0.08
TCGA-FD-A3B3-01	FALSE	FALSE	0.63	2.67	0.49	1.66	1.89	1.3	TRUE	0.63	0.18	0.01	0.16	-0.14
TCGA-FD-A5BU-01	FALSE	FALSE	0.63	0.29	0.54	0.59	1.44	-0.4	FALSE	0.48	0.63	-0.04	0.21	-0.06
TCGA-ZF-A9RD-01	FALSE	FALSE	0.62	2.41	0.66	1.63	1.38	1.13	TRUE	0.62	-0.47	0	0	-0.08
TCGA-BT-A2LB-01	FALSE	FALSE	0.62	0.71	0.4	0.32	0.08	0.07	FALSE	0.7	0.62	-0.01	0.16	-0.05
TCGA-YF-AA3M-01	FALSE	FALSE	0.61	-1.31	0.47	-0.92	-0.36	-0.87	FALSE	-0.69	0.61	0.16	-0.1	0.02
TCGA-C4-A0F7-01	FALSE	FALSE	0.61	-1.35	0.6	-1.01	-0.69	-0.92	FALSE	-1.21	0.61	0.08	-0.01	0.04
TCGA-BT-A20Q-01	FALSE	FALSE	0.6	1.18	0.32	0.73	-0.3	0.54	TRUE	0.6	0.15	-0.12	0.2	-0.04
TCGA-C4-A0F1-01	FALSE	FALSE	0.6	0.67	0.8	-0.32	-0.31	-0.9	FALSE	-0.4	0.6	0.07	0.07	-0.04
TCGA-CU-A72E-01	FALSE	FALSE	0.59	-1.25	0.75	-0.92	-1.19	-0.82	FALSE	0.05	0.59	-0.02	0.08	0.04
TCGA-DK-A2I1-01	FALSE	FALSE	0.58	0.69	0.38	0.27	-0.81	-0.29	FALSE	0.29	0.58	-0.08	0.15	0.03
TCGA-R3-A69X-01	FALSE	FALSE	0.58	0.11	0.33	0.25	-0.74	0.31	TRUE	0.58	0.36	-0.11	0.14	0.03
TCGA-FD-A6TD-01	FALSE	FALSE	0.57	1.33	0.47	1.11	1.6	0.53	TRUE	0.57	0.44	0.03	0.12	-0.08
TCGA-DK-AA6W-01	FALSE	FALSE	0.57	0.27	0.61	-0.33	-0.87	-0.65	FALSE	-0.8	0.57	0.08	-0.08	0.08
TCGA-XF-A9T0-01	FALSE	FALSE	0.57	0.32	0.63	-0.04	-0.72	-0.06	FALSE	-0.66	0.57	0.02	0	0.07
TCGA-UY-A9PA-01	FALSE	FALSE	0.56	1.36	0.63	0.67	1.22	0.74	TRUE	0.56	-1.93	-0.04	-0.12	-0.13
TCGA-BT-A42F-01	FALSE	FALSE	0.56	1.66	0.68	1.12	0.86	1.06	TRUE	0.56	-1.87	-0.1	-0.12	-0.07
TCGA-GU-A764-01	FALSE	FALSE	0.55	0.93	0.18	1.13	2.9	0.23	FALSE	0.4	0.55	0.01	0.13	-0.05
TCGA-GC-A3RB-01	FALSE	FALSE	0.54	-0.63	0.42	-0.56	-0.89	-0.66	FALSE	-1.03	0.54	0.14	-0.11	0.04
TCGA-FD-A3B4-01	FALSE	FALSE	0.53	1.37	0.46	0.99	1.31	0.13	FALSE	0.48	0.53	0.01	0.16	-0.08
TCGA-DK-A1AE-01	FALSE	FALSE	0.53	-0.24	0.92	-0.52	-0.53	-0.7	FALSE	-1.42	0.53	0.08	-0.05	0.05
TCGA-ZF-AA54-01	FALSE	FALSE	0.52	0.69	0.22	1.02	1.56	0.11	FALSE	0.06	0.52	-0.02	0.13	-0.03
TCGA-GC-A3RC-01	FALSE	FALSE	0.52	1.72	0.44	1.11	0.93	0.78	TRUE	0.52	-0.7	-0.03	-0.01	-0.07
TCGA-FD-A62P-01	FALSE	FALSE	0.52	1.08	0.53	0.8	-0.49	0.78	TRUE	0.52	0.37	-0.04	0.12	-0.02
TCGA-4Z-AA86-01	FALSE	FALSE	0.52	2.44	0.45	1.77	1.67	1.68	TRUE	0.52	0.29	-0.01	0.18	-0.12
TCGA-E7-A541-01	FALSE	FALSE	0.52	0.96	0.45	0.82	-0.34	1.74	TRUE	0.52	-1.19	-0.02	-0.17	-0.01
TCGA-YC-A89H-01	FALSE	FALSE	0.52	0.02	0.83	-0.17	-0.5	-0.58	FALSE	-0.17	0.52	0.05	-0.01	0.04
TCGA-FD-A62O-01	FALSE	FALSE	0.51	-1.85	0.27	-1.12	-1.1	-0.95	FALSE	-0.53	0.51	0.01	0.01	0.06
TCGA-GD-A76B-01	FALSE	FALSE	0.51	1.55	0.55	0.96	-0.44	0.56	TRUE	0.51	-2.11	-0.11	-0.2	-0.01
TCGA-E7-A97P-01	FALSE	FALSE	0.5	3.97	0.88	2.2	2.01	2.55	TRUE	0.5	-0.23	0.03	0.1	-0.17
TCGA-GU-AATQ-01	FALSE	FALSE	0.5	0.72	0.63	-0.1	-1.06	-0.6	FALSE	-0.68	0.5	0.09	-0.05	0.02
TCGA-GD-A2C5-01	FALSE	FALSE	0.5	-1.47	0.23	-0.76	-0.72	-1.05	FALSE	-0.41	0.5	-0.02	0.04	0.06
TCGA-FD-A3NA-01	FALSE	FALSE	0.49	0.62	0.33	0.31	-0.41	0.23	FALSE	-0.25	0.49	0.04	0.05	-0.03
TCGA-CF-A47T-01	FALSE	FALSE	0.49	-2.64	0.43	-1.61	-1.29	-1.16	FALSE	-0.19	0.49	0.1	-0.14	0.12
TCGA-4Z-AA84-01	FALSE	FALSE	0.48	-1.35	0.61	-0.87	1.11	-0.51	FALSE	-1.02	0.48	0.1	-0.06	0.02
TCGA-XF-A8HH-01	FALSE	FALSE	0.47	-0.76	0.42	-0.62	-0.71	-0.75	FALSE	0.1	0.47	-0.07	0.11	0.05
TCGA-FD-A5C0-01	FALSE	FALSE	0.47	-1.18	0.7	-0.44	-1.08	-0.5	FALSE	-0.6	0.47	-0.02	0.06	0.03
TCGA-KQ-A41P-01	FALSE	FALSE	0.47	-0.47	0.42	-0.41	-1.04	-0.43	FALSE	0.52	0.47	-0.02	0.02	0.06
TCGA-BT-A20X-01	FALSE	FALSE	0.47	0.51	0.65	-0.19	-0.56	0.03	FALSE	-0.51	0.47	0.08	0.07	-0.08
TCGA-DK-A3IT-01	FALSE	FALSE	0.46	-0.15	0.65	-0.2	-1.07	-0.54	FALSE	-0.1	0.46	-0.03	0.06	0.04
TCGA-FD-A5BR-01	FALSE	FALSE	0.45	-0.59	0.55	-0.06	-0.62	-0.61	FALSE	0.89	0.45	-0.07	0.09	0.05
TCGA-K4-A54R-01	FALSE	FALSE	0.45	2.23	0.75	1.51	1.7	0.86	TRUE	0.45	0.11	-0.03	0.14	-0.09
TCGA-XF-A9T8-01	FALSE	FALSE	0.45	2.79	0.84	1.72	2.1	1.67	TRUE	0.45	-0.91	-0.05	0.03	-0.13
TCGA-XF-AAMX-01	FALSE	FALSE	0.44	-0.55	0.52	-0.67	-1.02	-0.99	FALSE	-0.38	0.44	0.02	-0.02	0.06
TCGA-XF-A8HD-01	FALSE	FALSE	0.44	3.27	0.58	2.07	2.13	1.89	TRUE	0.44	-0.81	0.01	0	-0.13
TCGA-HQ-A5ND-01	FALSE	FALSE	0.44	0.61	0.82	-0.25	-1.04	-0.29	FALSE	-1.3	0.44	0.16	-0.09	-0.02
TCGA-DK-A6B2-01	FALSE	FALSE	0.43	1.15	0.29	0.8	-0.36	0.42	TRUE	0.43	-0.22	-0.13	0.12	-0.02
TCGA-DK-A3WX-01	FALSE	FALSE	0.43	1.58	0.24	0.64	0.64	0.6	TRUE	0.43	0.19	0.04	0.08	-0.08
TCGA-DK-A3X1-01	FALSE	FALSE	0.42	-0.91	0.24	-0.73	-0.89	-0.72	FALSE	-0.62	0.42	0.05	-0.04	0.06
TCGA-E7-A3X6-01	FALSE	FALSE	0.42	2.72	0.54	1.14	0.13	0.66	TRUE	0.42	-0.97	-0.02	-0.05	-0.08
TCGA-GV-A3QI-01	FALSE	FALSE	0.42	-1.57	0.91	-1.21	0.12	-0.56	FALSE	-1.35	0.42	0.09	-0.1	0.06
TCGA-ZF-AA51-01	FALSE	FALSE	0.4	1.05	0.18	0.6	-0.09	0.48	TRUE	0.4	-0.28	-0.04	0.04	-0.04
TCGA-KQ-A41N-01	FALSE	FALSE	0.38	-2.35	0.29	-1.21	-1.1	-1.12	FALSE	0.04	0.38	0.06	-0.08	0.08
TCGA-XF-AAMQ-01	FALSE	FALSE	0.38	2.63	0.42	1.28	-0.33	1.07	TRUE	0.38	-0.95	0	-0.09	-0.06
TCGA-XF-A9T6-01	FALSE	FALSE	0.37	-0.29	0.57	-0.17	1	-0.3	FALSE	-0.35	0.37	0.15	-0.1	0.01
TCGA-ZF-AA53-01	FALSE	FALSE	0.37	2.02	0.38	1.37	1.38	0.51	TRUE	0.37	0.29	-0.03	0.17	-0.09
TCGA-FD-A3SS-01	FALSE	FALSE	0.37	-1.23	0.53	-0.66	0.83	-0.96	FALSE	-0.7	0.37	0.03	0.02	0
TCGA-FD-A43N-01	FALSE	FALSE	0.36	-0.6	0.3	-0.37	-0.42	-0.58	FALSE	0.26	0.36	-0.02	0.11	-0.02
TCGA-CU-A0YN-01	FALSE	FALSE	0.36	-0.27	0.42	0.03	-0.06	0.36	FALSE	0.01	0.36	0.04	0.07	-0.05
TCGA-YC-A8S6-01	FALSE	FALSE	0.36	-0.54	0.23	-0.08	0.6	-0.28	FALSE	1.18	0.36	-0.06	0.15	-0.02
TCGA-FD-A43P-01	FALSE	FALSE	0.36	2.36	0.28	1.7	0.93	2.14	TRUE	0.36	-1.14	-0.04	-0.09	-0.04
TCGA-FD-A3N5-01	FALSE	FALSE	0.34	1.2	0.68	0.26	1.53	-0.34	FALSE	-0.14	0.34	0.08	0.02	-0.05
TCGA-CF-A1HS-01	FALSE	FALSE	0.34	0.09	0.23	-0.11	0.41	-0.61	FALSE	-0.62	0.34	0.07	0.01	-0.03
TCGA-DK-AA6M-01	FALSE	FALSE	0.34	0.86	0.35	0.88	1.51	-0.42	FALSE	0.75	0.34	0.02	0.06	-0.04
TCGA-FD-A6TH-01	FALSE	FALSE	0.33	-0.26	0.25	-0.1	2.32	-0.63	FALSE	0.13	0.33	0.01	0.09	-0.04
TCGA-FD-A6TA-01	FALSE	FALSE	0.33	0.59	0.33	0.51	-0.17	0.24	FALSE	0.67	0.33	-0.09	0.16	-0.02
TCGA-ZF-AA5H-01	FALSE	FALSE	0.33	1.93	0.43	1.37	2.59	0.28	TRUE	0.33	0.21	0.05	0.09	-0.1
TCGA-BT-A3PJ-01	FALSE	FALSE	0.33	2.3	0.53	1.04	2.45	0.23	FALSE	-0.32	0.33	0.1	0.05	-0.1
TCGA-BT-A2LD-01	FALSE	FALSE	0.32	-0.17	0.26	0.12	1.92	-0.06	FALSE	0.2	0.32	0.04	0.05	-0.04
TCGA-BT-A20T-01	FALSE	FALSE	0.31	1.14	0.39	0.62	-0.72	0.47	TRUE	0.31	0.97	-0.01	0.18	-0.02
TCGA-DK-A3IK-01	FALSE	FALSE	0.3	-0.91	0.15	-0.68	-1	-0.67	FALSE	-0.02	0.3	-0.06	0.04	0.08
TCGA-K4-A5RJ-01	FALSE	FALSE	0.29	3.47	0.76	2.64	1.02	3.03	TRUE	0.29	-1.56	-0.17	-0.02	-0.05
TCGA-BT-A20P-01	FALSE	FALSE	0.27	-1.39	0.51	-0.97	-1.08	0.1	FALSE	0.06	0.27	0.08	-0.06	0.02
TCGA-CF-A5UA-01	FALSE	FALSE	0.26	-2.15	0.67	-1.02	-1.33	-0.86	FALSE	-0.23	0.26	0.06	-0.13	0.1
TCGA-PQ-A6FI-01	FALSE	FALSE	0.26	0.19	0.54	0.12	-0.45	-0.08	FALSE	-0.58	0.26	0.15	-0.06	-0.07
TCGA-FD-A3B6-01	FALSE	FALSE	0.25	2.2	0.52	1.82	3.73	1.37	TRUE	0.25	-0.26	0.05	-0.01	-0.08
TCGA-GU-AATO-01	FALSE	FALSE	0.25	0.46	0.43	0.54	-0.65	0.39	TRUE	0.25	-0.51	-0.06	0	-0.01
TCGA-DK-A1A3-01	FALSE	FALSE	0.25	1	0.48	0.21	-0.73	-0.1	FALSE	-0.22	0.25	-0.08	0.1	0.03
TCGA-UY-A8OB-01	FALSE	FALSE	0.24	1.17	0.56	0.9	1.62	0.07	FALSE	-0.09	0.24	0.12	-0.02	-0.07
TCGA-BT-A42E-01	FALSE	FALSE	0.23	2.21	0.36	1.13	0.62	0.89	TRUE	0.23	-0.89	0	-0.04	-0.1
TCGA-ZF-AA4W-01	FALSE	FALSE	0.22	-0.08	0.87	-0.37	-0.46	-0.85	FALSE	-0.28	0.22	0.13	-0.06	-0.06
TCGA-G2-A2EL-01	FALSE	FALSE	0.21	-1.17	0.8	-1.26	-0.79	-0.78	FALSE	-1.04	0.21	0.1	-0.12	0.05
TCGA-GC-A3WC-01	FALSE	FALSE	0.21	2.63	0.8	1.62	2.68	1.23	TRUE	0.21	-1.25	-0.09	-0.05	-0.05
TCGA-FD-A3SO-01	FALSE	FALSE	0.2	0.95	0.47	0.34	0.75	-0.45	FALSE	-0.18	0.2	0	0.12	-0.08
TCGA-BT-A20J-01	FALSE	FALSE	0.19	1.84	0.1	1.05	0.13	1.3	TRUE	0.19	-1.12	-0.08	-0.09	-0.01
TCGA-2F-A9KP-01	FALSE	FALSE	0.17	-2.03	0.62	-1.33	-1.12	-0.98	FALSE	-1.15	0.17	0.09	-0.15	0.08
TCGA-GV-A3JV-01	FALSE	FALSE	0.17	0.66	0.5	0.44	0.53	0.52	TRUE	0.17	-0.06	-0.03	0.03	0
TCGA-E7-A677-01	FALSE	FALSE	0.16	-0.11	0.39	-0.23	0.92	-0.56	FALSE	0.13	0.16	0.02	0.02	-0.01
TCGA-G2-AA3C-01	FALSE	FALSE	0.16	-0.72	0.44	0.07	-0.75	-0.37	FALSE	0.57	0.16	-0.04	0.04	0.02
TCGA-2F-A9KO-01	FALSE	FALSE	0.16	2.6	0.5	1.39	0.64	1.65	TRUE	0.16	-0.91	-0.06	0.01	-0.09
TCGA-DK-AA6U-01	FALSE	FALSE	0.15	-0.99	0.24	-0.75	-0.4	-0.59	FALSE	-1.11	0.15	0.12	-0.18	0.07
TCGA-DK-AA71-01	FALSE	FALSE	0.14	-0.19	0.7	-0.38	-0.78	-0.39	FALSE	-0.32	0.14	0.08	-0.11	0.05
TCGA-XF-AAN3-01	FALSE	FALSE	0.14	-0.26	0.41	-0.3	-0.61	-0.68	FALSE	0.32	0.14	-0.09	0.15	-0.02
TCGA-H4-A2HQ-01	FALSE	FALSE	0.12	0.07	0.25	-0.55	-0.68	0.3	FALSE	-1.13	0.12	0.11	-0.12	0.01
TCGA-S5-AA26-01	FALSE	FALSE	0.11	-2.47	0.83	-1.5	-1.08	-1.14	FALSE	-0.44	0.11	0.08	-0.14	0.08
TCGA-DK-A1AD-01	FALSE	FALSE	0.1	0.01	0.22	-0.24	-1	-0.17	FALSE	-0.81	0.1	-0.02	-0.03	0.06
TCGA-DK-A3X2-01	FALSE	FALSE	0.08	-1.94	0.94	-1.41	-0.59	-0.82	FALSE	-1.21	0.08	0.12	-0.17	0.04
TCGA-DK-A3WW-01	FALSE	FALSE	0.08	3.09	0.95	2.09	3.78	2.13	TRUE	0.08	-1.25	0.01	-0.07	-0.13
TCGA-E7-A97Q-01	FALSE	FALSE	0.08	0.03	0.18	-0.15	-0.3	0.9	FALSE	0.23	0.08	-0.05	0.06	0.01
TCGA-CF-A7I0-01	FALSE	FALSE	0.07	-1.57	0.58	-0.77	-0.99	-0.22	FALSE	0.39	0.07	-0.06	-0.02	0.1
TCGA-XF-A8HE-01	FALSE	FALSE	0.07	1.8	0.95	0.94	1.48	1.07	TRUE	0.07	-1.04	0	-0.04	-0.12
TCGA-GD-A3OP-01	FALSE	FALSE	0.06	-0.13	0.55	-0.02	-0.59	0.29	FALSE	0.21	0.06	-0.12	0.09	0.04
TCGA-4Z-AA81-01	FALSE	FALSE	0.04	2.34	0.75	1.36	2.42	1.14	TRUE	0.04	-1.38	0.06	-0.19	-0.08
TCGA-DK-AA75-01	FALSE	FALSE	0.03	-1.92	0.18	-1.2	-0.23	-0.87	FALSE	-0.72	0.03	0.11	-0.21	0.1
TCGA-ZF-AA56-01	FALSE	FALSE	0.01	0.34	0.59	0.15	-0.38	-0.55	FALSE	0.36	0.01	-0.03	0.07	-0.05
TCGA-GV-A3JX-01	FALSE	TRUE	0	1.55	0.37	0.67	0.32	0.44	TRUE	0	-1.14	-0.02	-0.13	-0.04
TCGA-2F-A9KQ-01	FALSE	TRUE	-0.01	-2.27	0.7	-1.46	-1.18	-1.08	FALSE	-0.57	-0.01	0.01	-0.06	0.06
TCGA-LC-A66R-01	FALSE	TRUE	-0.01	2.1	0.63	1.4	1.75	1.42	TRUE	-0.01	-0.17	0.08	-0.01	-0.1
TCGA-E7-A5KE-01	FALSE	TRUE	-0.02	-2.15	0.59	-1.55	-0.92	-1.17	FALSE	-1.21	-0.02	0.08	-0.2	0.1
TCGA-DK-AA6Q-01	FALSE	TRUE	-0.02	1.3	0.43	1.14	0.42	1.72	TRUE	-0.02	-0.78	0	-0.12	-0.02
TCGA-CF-A8HY-01	FALSE	TRUE	-0.03	-2.28	0.36	-1.25	-1.25	-0.64	FALSE	0.23	-0.03	0.07	-0.13	0.06
TCGA-XF-AAMZ-01	FALSE	TRUE	-0.03	-1.26	0.5	-0.64	-1.01	-0.74	FALSE	-0.13	-0.03	0.07	-0.17	0.09
TCGA-KQ-A41Q-01	FALSE	TRUE	-0.04	-2.09	0.29	-1.37	-0.81	-1.06	FALSE	-1.14	-0.04	0.05	-0.13	0.06
TCGA-ZF-AA5N-01	FALSE	TRUE	-0.05	-1.03	0.77	-0.82	-0.69	-1.13	FALSE	-0.3	-0.05	0.05	-0.06	0
TCGA-GU-A42P-01	FALSE	TRUE	-0.06	-1.81	0.52	-1.18	-1.09	-0.64	FALSE	-1.12	-0.06	0.05	-0.13	0.07
TCGA-GV-A3JW-01	FALSE	TRUE	-0.06	-2.27	0.62	-1.4	-1.23	-0.93	FALSE	-0.81	-0.06	0.02	-0.11	0.09
TCGA-E7-A7DV-01	FALSE	TRUE	-0.06	1.03	0.36	1.06	0.29	-0.13	FALSE	0.23	-0.06	-0.07	0.1	-0.04
TCGA-G2-A2EO-01	FALSE	TRUE	-0.07	1.21	0.76	0.92	-0.71	1.22	TRUE	-0.07	1.2	0.04	0.13	0.01
TCGA-E7-A6MD-01	FALSE	TRUE	-0.07	-0.32	0.53	0.09	-0.58	0.25	FALSE	0.46	-0.07	-0.1	0.07	0.01
TCGA-ZF-A9RF-01	FALSE	TRUE	-0.08	1.72	0.71	1.92	2.61	2.71	TRUE	-0.08	-0.14	0.02	-0.02	-0.03
TCGA-K4-A4AC-01	FALSE	TRUE	-0.09	1.27	0.49	0.39	-0.33	-0.55	FALSE	-0.12	-0.09	0.05	-0.01	-0.06
TCGA-FD-A6TI-01	FALSE	TRUE	-0.1	-0.91	0.88	-0.59	-1.03	-0.12	FALSE	0.02	-0.1	-0.1	0.09	0
TCGA-DK-A6B1-01	FALSE	TRUE	-0.11	-1.17	0.53	-0.65	-0.73	-0.14	FALSE	-0.91	-0.11	0.02	-0.1	0.05
TCGA-4Z-AA7O-01	FALSE	TRUE	-0.11	1.05	0.7	0.33	-0.88	0.48	FALSE	-0.23	-0.11	0.01	-0.03	0
TCGA-GC-A3RD-01	FALSE	TRUE	-0.12	-1.38	0.27	-1.08	-1.15	-0.85	FALSE	-0.56	-0.12	0.01	-0.06	0.03
TCGA-4Z-AA7S-01	FALSE	TRUE	-0.13	-1.97	0.77	-1.35	-1.09	-1.13	FALSE	-0.88	-0.13	0.03	-0.12	0.07
TCGA-2F-A9KW-01	FALSE	TRUE	-0.14	-0.45	0.16	-0.56	1.56	-0.98	FALSE	-0.51	-0.14	-0.01	0.01	-0.02
TCGA-GU-A42R-01	FALSE	TRUE	-0.14	-1.88	0.26	-1.24	-0.79	-0.53	FALSE	-0.59	-0.14	0.03	-0.1	0.04
TCGA-BT-A0YX-01	FALSE	TRUE	-0.14	0.69	0.89	0.37	-0.34	0.88	TRUE	-0.14	-0.97	-0.06	-0.06	-0.03
TCGA-BT-A20W-01	FALSE	TRUE	-0.14	-0.16	0.38	0.1	-0.77	0.39	TRUE	-0.14	0.17	0.04	-0.07	0.06
TCGA-4Z-AA7Y-01	FALSE	TRUE	-0.15	-1.5	0.8	-1.2	-1.06	-1.09	FALSE	-0.83	-0.15	0.04	-0.09	0.02
TCGA-DK-A3IS-01	FALSE	TRUE	-0.17	-0.08	0.67	-0.35	-1.08	-0.1	FALSE	-0.84	-0.17	0.12	-0.19	0.03
TCGA-5N-A9KI-01	FALSE	TRUE	-0.18	-0.59	0.64	-0.17	-0.55	-0.58	FALSE	0.17	-0.18	-0.06	0.08	-0.05
TCGA-E7-A4XJ-01	FALSE	TRUE	-0.19	-2.31	0.65	-1.48	-1.33	-1.09	FALSE	-0.05	-0.19	0.02	-0.14	0.09
TCGA-E7-A6ME-01	FALSE	TRUE	-0.19	0.49	0.4	0.58	-0.31	1.35	TRUE	-0.19	-0.38	0.04	-0.13	0.02
TCGA-G2-A2EF-01	FALSE	TRUE	-0.19	2.19	0.19	1.44	3.16	1.17	TRUE	-0.19	-0.1	0.08	0.03	-0.12
TCGA-CU-A3KJ-01	FALSE	TRUE	-0.21	0.45	0.42	-0.17	-0.28	0.26	FALSE	-0.91	-0.21	0.04	0.02	-0.09
TCGA-ZF-A9R0-01	FALSE	TRUE	-0.21	-0.17	0.42	-0.3	0.31	-0.47	FALSE	0.64	-0.21	-0.06	-0.01	0.05
TCGA-4Z-AA80-01	FALSE	TRUE	-0.22	-0.57	0.49	-0.57	-0.61	-0.36	FALSE	-1.33	-0.22	0.09	-0.16	0.03
TCGA-BT-A20V-01	FALSE	TRUE	-0.22	0.3	0.48	0.42	2.58	-0.15	FALSE	-0.49	-0.22	0.09	-0.13	-0.01
TCGA-FJ-A3ZF-01	FALSE	TRUE	-0.22	-1.8	0.3	-1.42	-0.74	-0.98	FALSE	-1.16	-0.22	0.05	-0.19	0.1
TCGA-DK-AA6L-01	FALSE	TRUE	-0.25	0.16	0.35	0.04	-0.32	-0.42	FALSE	0.15	-0.25	0.01	-0.06	0.01
TCGA-GC-A3BM-01	FALSE	TRUE	-0.25	0.33	0.46	-0.22	-0.45	0.11	FALSE	-0.53	-0.25	0.05	-0.1	0.01
TCGA-DK-A6AV-01	FALSE	TRUE	-0.26	-0.36	0.16	-0.2	-1	-0.3	FALSE	-0.32	-0.26	0.05	-0.14	0.04
TCGA-YF-AA3L-01	FALSE	TRUE	-0.26	-1.93	0.58	-1.17	-1.11	-1.16	FALSE	0.21	-0.26	0.01	-0.14	0.09
TCGA-BT-A42C-01	FALSE	TRUE	-0.27	-1.48	0.39	-1.02	-0.98	-0.41	FALSE	-1.1	-0.27	0.03	-0.12	0.03
TCGA-XF-AAN1-01	FALSE	TRUE	-0.28	-1.02	0.5	-0.73	-0.97	-0.68	FALSE	-0.28	-0.28	0.07	-0.18	0.06
TCGA-BT-A3PH-01	FALSE	TRUE	-0.28	-2.16	0.75	-1.27	-1.17	-0.98	FALSE	-0.28	-0.28	-0.01	-0.06	0.03
TCGA-2F-A9KR-01	FALSE	TRUE	-0.28	-0.37	0.8	-0.44	-0.85	-0.34	FALSE	-0.51	-0.28	0.03	-0.07	-0.01
TCGA-GC-A4ZW-01	FALSE	TRUE	-0.29	-0.45	0.58	-0.33	1.83	-0.13	FALSE	-0.71	-0.29	0.07	-0.14	0.02
TCGA-E5-A4U1-01	FALSE	TRUE	-0.31	-2.47	0.52	-1.32	-0.96	-0.97	FALSE	-0.24	-0.31	0.06	-0.21	0.09
TCGA-BL-A13I-01	FALSE	TRUE	-0.32	0.35	0.1	0.55	0.3	-0.09	FALSE	0.94	-0.32	-0.12	0.08	0
TCGA-5N-A9KM-01	FALSE	TRUE	-0.32	-0.02	0.58	0.28	-0.91	0.44	TRUE	-0.32	-0.46	-0.12	0.05	0.01
TCGA-KQ-A41O-01	FALSE	TRUE	-0.32	-2.92	0.47	-1.85	-1.24	0.31	FALSE	-0.7	-0.32	0.08	-0.23	0.09
TCGA-UY-A78O-01	FALSE	TRUE	-0.32	-1.19	0.47	-0.87	0.15	-1.05	FALSE	0.03	-0.32	-0.01	-0.11	0.07
TCGA-MV-A51V-01	FALSE	TRUE	-0.33	-1.39	0.29	-1.25	-0.8	-0.77	FALSE	0	-0.33	0.01	-0.08	0.03
TCGA-GD-A6C6-01	FALSE	TRUE	-0.33	-1.39	0.49	-0.55	-1.07	-1.03	FALSE	0.51	-0.33	0.04	-0.14	0.05
TCGA-ZF-AA4T-01	FALSE	TRUE	-0.33	-0.79	0.33	-0.84	-0.11	-0.99	FALSE	-1.07	-0.33	0.08	-0.18	0.02
TCGA-XF-A8HB-01	FALSE	TRUE	-0.34	-0.82	0.92	-1.04	-1.05	-1.08	FALSE	-0.62	-0.34	0.09	-0.21	0.06
TCGA-G2-AA3F-01	FALSE	TRUE	-0.36	-1.08	0.51	-0.82	-1.04	-0.95	FALSE	-0.65	-0.36	-0.01	-0.11	0.06
TCGA-DK-AA76-01	FALSE	TRUE	-0.37	-2.35	0.59	-1.58	-1.19	-1.08	FALSE	-1.17	-0.37	0.04	-0.18	0.08
TCGA-E7-A4IJ-01	FALSE	TRUE	-0.37	0.05	0.18	0.16	-0.87	0.43	TRUE	-0.37	-0.96	0.01	-0.17	0.01
TCGA-FJ-A3ZE-01	FALSE	TRUE	-0.37	-2.17	0.85	-1.31	-1.29	-0.95	FALSE	-1.48	-0.37	0.02	-0.13	0.05
TCGA-CU-A5W6-01	FALSE	TRUE	-0.39	-0.37	0.74	-0.33	-0.7	-0.72	FALSE	-0.6	-0.39	-0.01	-0.06	-0.01
TCGA-XF-AAN5-01	FALSE	TRUE	-0.41	2.23	0.85	1.11	1.57	0.57	TRUE	-0.41	-0.46	0.03	-0.01	-0.09
TCGA-G2-A3IB-01	FALSE	TRUE	-0.41	-0.92	0.57	-0.76	-0.7	-0.87	FALSE	-0.13	-0.41	0.03	-0.05	-0.04
TCGA-XF-A9SH-01	FALSE	TRUE	-0.43	-1.74	0.73	-0.96	-1.01	-0.98	FALSE	0.18	-0.43	-0.1	-0.06	0.1
TCGA-FD-A3SR-01	FALSE	TRUE	-0.43	0.97	0.32	0.67	-0.49	0.69	FALSE	0.3	-0.43	-0.11	0.09	-0.03
TCGA-ZF-A9R2-01	FALSE	TRUE	-0.44	-2.05	0.71	-1.48	-1.07	-1.15	FALSE	-1.02	-0.44	0.06	-0.18	0.04
TCGA-E7-A8O8-01	FALSE	TRUE	-0.45	-1.38	0.41	-0.87	-0.92	-0.87	FALSE	0.05	-0.45	0.05	-0.22	0.09
TCGA-FJ-A3Z9-01	FALSE	TRUE	-0.46	-2.23	0.78	-1.3	-0.74	-1.15	FALSE	-0.44	-0.46	0.03	-0.17	0.07
TCGA-E7-A85H-01	FALSE	TRUE	-0.46	0.61	0.45	0.38	0.58	0.33	FALSE	-0.43	-0.46	-0.01	-0.09	0.03
TCGA-DK-AA6P-01	FALSE	TRUE	-0.47	-1.86	0.48	-1.3	-1.25	-1.05	FALSE	-0.81	-0.47	-0.01	-0.16	0.09
TCGA-G2-A2EK-01	FALSE	TRUE	-0.48	-1.21	0.49	-0.74	-1.09	-0.69	FALSE	0.19	-0.48	-0.11	-0.06	0.1
TCGA-XF-AAN2-01	FALSE	TRUE	-0.48	2.14	0.88	1.2	1.77	0.65	TRUE	-0.48	-1.34	0.03	-0.12	-0.12
TCGA-4Z-AA87-01	FALSE	TRUE	-0.48	0.11	0.46	0.25	1.85	0.16	FALSE	-0.82	-0.48	0.03	-0.16	0.05
TCGA-G2-A3VY-01	FALSE	TRUE	-0.48	-1.49	0.19	-0.95	-0.91	-0.55	FALSE	-1.01	-0.48	0.01	-0.17	0.08
TCGA-DK-A1A6-01	FALSE	TRUE	-0.49	0.87	0.6	0.78	0.56	1.22	TRUE	-0.49	-1.35	-0.03	-0.12	-0.06
TCGA-DK-A1AA-01	FALSE	TRUE	-0.49	-1.23	0.64	-0.97	-1	-1.05	FALSE	-0.42	-0.49	-0.02	-0.08	0.02
TCGA-HQ-A2OF-01	FALSE	TRUE	-0.49	-1.94	0.24	-1.28	-1.23	-0.54	FALSE	-0.98	-0.49	0.03	-0.15	0.05
TCGA-GV-A40G-01	FALSE	TRUE	-0.5	-1.39	0.31	-1.25	-1.18	-1.12	FALSE	-1.04	-0.5	0.05	-0.2	0.07
TCGA-G2-A2ES-01	FALSE	TRUE	-0.5	2.49	0.96	0.79	1.11	-0.13	FALSE	-0.25	-0.5	0.03	0	-0.11
TCGA-ZF-AA4V-01	FALSE	TRUE	-0.51	1.03	0.69	0.9	2.06	0.8	TRUE	-0.51	0.15	0.06	0	-0.04
TCGA-FD-A3N6-01	FALSE	TRUE	-0.51	1.65	0.96	0.28	0.25	0.26	FALSE	-0.34	-0.51	0.04	-0.06	-0.06
TCGA-UY-A9PF-01	FALSE	TRUE	-0.51	-0.51	0.42	-0.51	-0.32	-0.38	FALSE	0.12	-0.51	-0.08	-0.03	0.03
TCGA-CF-A3MH-01	FALSE	TRUE	-0.51	-1.77	0.4	-1.33	-1.25	-1.11	FALSE	0.23	-0.51	0.02	-0.16	0.06
TCGA-GV-A3QF-01	FALSE	TRUE	-0.53	-2.01	0.31	-1.42	-1.11	-1.2	FALSE	-0.71	-0.53	0.03	-0.16	0.03
TCGA-GC-A3I6-01	FALSE	TRUE	-0.53	2.01	0.74	0.92	1.18	-0.22	FALSE	0.26	-0.53	0.02	0.02	-0.11
TCGA-FJ-A3Z7-01	FALSE	TRUE	-0.53	-1.12	0.05	-0.74	1.98	-0.32	FALSE	0.09	-0.53	-0.06	0.02	-0.03
TCGA-ZF-AA4U-01	FALSE	TRUE	-0.55	-0.62	0.69	-0.83	-1.2	-0.58	FALSE	-0.86	-0.55	0.06	-0.2	0.05
TCGA-DK-A1AG-01	FALSE	TRUE	-0.57	-1.35	0.67	-0.7	-1.16	-0.01	FALSE	-0.01	-0.57	0.02	-0.15	0.03
TCGA-XF-A8HC-01	FALSE	TRUE	-0.59	-2.37	0.82	-1.61	-0.75	-1.11	FALSE	-0.88	-0.59	0.02	-0.19	0.07
TCGA-FD-A6TE-01	FALSE	TRUE	-0.59	0.67	0.89	0.04	0.51	-0.39	FALSE	-1.31	-0.59	0.05	-0.16	0.01
TCGA-FD-A43X-01	FALSE	TRUE	-0.6	-2.3	0.23	-1.33	-0.95	-0.84	FALSE	0.25	-0.6	0.02	-0.17	0.06
TCGA-DK-A6B5-01	FALSE	TRUE	-0.6	0.73	0.39	0.24	-0.22	0.12	FALSE	0.11	-0.6	-0.04	-0.03	-0.03
TCGA-E5-A2PC-01	FALSE	TRUE	-0.62	1.21	0.41	0.27	-0.65	-0.15	FALSE	-0.58	-0.62	0.06	-0.13	-0.03
TCGA-GV-A3QH-01	FALSE	TRUE	-0.62	-1.34	0.31	-1.21	-0.64	-0.05	FALSE	-0.67	-0.62	0.07	-0.19	0.02
TCGA-CF-A8HX-01	FALSE	TRUE	-0.62	-2.26	0.24	-1.53	-1.08	-1.17	FALSE	0.26	-0.62	0	-0.15	0.05
TCGA-ZF-A9RE-01	FALSE	TRUE	-0.63	-0.56	0.88	-0.92	-1.03	-0.85	FALSE	-1.09	-0.63	0.06	-0.15	-0.01
TCGA-4Z-AA83-01	FALSE	TRUE	-0.63	0.22	0.35	-0.24	0.32	-0.85	FALSE	0.61	-0.63	-0.05	0.01	-0.05
TCGA-CU-A0YO-01	FALSE	TRUE	-0.63	0.53	0.55	0.11	0.02	-0.47	FALSE	0.78	-0.63	-0.12	0.05	-0.02
TCGA-ZF-A9RN-01	FALSE	TRUE	-0.65	1.96	0.45	1.12	2.21	3.63	TRUE	-0.65	-0.61	0.03	-0.18	0.02
TCGA-ZF-A9RL-01	FALSE	TRUE	-0.65	-1.77	0.54	-1.14	-1.08	-0.98	FALSE	-1.28	-0.65	0.01	-0.2	0.09
TCGA-GU-A763-01	FALSE	TRUE	-0.66	-1.72	0.9	-0.93	-1.06	-0.62	FALSE	0.05	-0.66	0.02	-0.21	0.08
TCGA-DK-A6AW-01	FALSE	TRUE	-0.67	-1.11	0.93	-0.62	-0.13	-0.63	FALSE	0.27	-0.67	-0.03	-0.08	0.01
TCGA-G2-A2EJ-01	FALSE	TRUE	-0.68	1.01	0.81	0.38	1.73	-0.21	FALSE	-0.18	-0.68	0.09	-0.07	-0.13
TCGA-DK-AA6X-01	FALSE	TRUE	-0.69	0.36	0.37	0.13	-0.68	0.3	FALSE	-0.29	-0.69	-0.1	-0.03	0.03
TCGA-CF-A47W-01	FALSE	TRUE	-0.69	-2.23	0.8	-1.17	-1.08	-1.03	FALSE	0.32	-0.69	0	-0.19	0.09
TCGA-DK-A1A7-01	FALSE	TRUE	-0.7	-1.73	0.14	-1.03	-1.08	-0.51	FALSE	0.17	-0.7	-0.03	-0.15	0.08
TCGA-E7-A7DU-01	FALSE	TRUE	-0.71	-1.7	0.33	-1.1	-1.06	-0.83	FALSE	0.25	-0.71	0.02	-0.17	0.04
TCGA-BL-A0C8-01	FALSE	TRUE	-0.75	-1.34	0.32	-0.96	-0.88	-1.14	FALSE	-0.41	-0.75	-0.07	-0.06	0.02
TCGA-CF-A3MG-01	FALSE	TRUE	-0.75	-2.33	0.64	-1.59	-1.21	-1.09	FALSE	-0.6	-0.75	0.02	-0.19	0.06
TCGA-G2-A3IE-01	FALSE	TRUE	-0.76	-1.98	0.32	-1.13	-1	-0.96	FALSE	-0.11	-0.76	-0.08	-0.13	0.09
TCGA-E5-A4TZ-01	FALSE	TRUE	-0.76	-1.19	0.5	-1.13	-0.53	-0.91	FALSE	-0.63	-0.76	0.04	-0.2	0.03
TCGA-ZF-A9RM-01	FALSE	TRUE	-0.76	-2.34	0.69	-1.36	-0.65	-0.71	FALSE	-1	-0.76	0.04	-0.21	0.05
TCGA-GV-A6ZA-01	FALSE	TRUE	-0.77	0.41	0.74	0.28	-0.74	0.3	FALSE	-0.62	-0.77	0.08	-0.25	0.04
TCGA-CF-A1HR-01	FALSE	TRUE	-0.79	-0.69	0.46	-0.11	-1	0.06	FALSE	0.45	-0.79	-0.09	-0.07	0.03
TCGA-CF-A9FF-01	FALSE	TRUE	-0.8	-0.96	0.34	-0.61	-0.99	-0.35	FALSE	0.41	-0.8	-0.07	-0.09	0.04
TCGA-CU-A3YL-01	FALSE	TRUE	-0.84	-0.7	0.23	-0.38	-0.78	0.11	FALSE	0.67	-0.84	-0.04	-0.12	0.04
TCGA-CF-A5U8-01	FALSE	TRUE	-0.86	-1.89	0.68	-1.16	-1.18	-0.58	FALSE	-0.06	-0.86	-0.04	-0.17	0.08
TCGA-XF-A8HI-01	FALSE	TRUE	-0.87	-1.53	0.63	-0.91	-0.8	-0.87	FALSE	-0.34	-0.87	0	-0.14	0.01
TCGA-E7-A7PW-01	FALSE	TRUE	-0.88	-0.67	0.4	-0.68	-0.85	-0.41	FALSE	-0.48	-0.88	0.03	-0.23	0.06
TCGA-G2-AA3D-01	FALSE	TRUE	-0.89	-1.74	0.69	-0.91	-0.95	-0.84	FALSE	-0.06	-0.89	0.02	-0.21	0.05
TCGA-E7-A3Y1-01	FALSE	TRUE	-0.91	-1.9	0.76	-0.91	-1	-0.6	FALSE	0.14	-0.91	-0.05	-0.16	0.08
TCGA-DK-A6B0-01	FALSE	TRUE	-0.91	-1.79	0.82	-1.04	-0.71	-0.77	FALSE	0.04	-0.91	-0.01	-0.19	0.06
TCGA-CU-A3QU-01	FALSE	TRUE	-0.93	-1.21	0.74	-0.64	0.97	-1.01	FALSE	-1.03	-0.93	0.02	-0.2	0.03
TCGA-HQ-A2OE-01	FALSE	TRUE	-0.93	-1.02	0.22	-0.88	0.25	-0.47	FALSE	-1.06	-0.93	0.01	-0.18	0.02
TCGA-KQ-A41R-01	FALSE	TRUE	-0.95	-1.78	0.44	-1.24	-0.83	-1.09	FALSE	-0.12	-0.95	-0.02	-0.18	0.04
TCGA-DK-A1AC-01	FALSE	TRUE	-0.98	0.89	0.57	0.82	2.9	1.19	TRUE	-0.98	-0.42	-0.01	-0.03	-0.03
TCGA-ZF-A9R3-01	FALSE	TRUE	-1	-0.7	0.63	-0.53	-0.59	-0.78	FALSE	0.05	-1	-0.09	-0.06	0
TCGA-XF-AAML-01	FALSE	TRUE	-1.02	0.69	0.76	0.35	0.01	-0.18	FALSE	-0.62	-1.02	0.05	-0.22	0.01
TCGA-CF-A47V-01	FALSE	TRUE	-1.04	-0.66	0.18	-0.65	-0.31	-0.66	FALSE	0.94	-1.04	-0.06	-0.09	-0.01
TCGA-LT-A8JT-01	FALSE	TRUE	-1.06	-0.69	0.7	-0.59	-1.14	-0.39	FALSE	-0.2	-1.06	-0.06	-0.16	0.05
TCGA-E7-A6MF-01	FALSE	TRUE	-1.07	-1.21	0.89	-0.75	-0.12	-0.58	FALSE	-0.08	-1.07	-0.1	-0.11	0.05
TCGA-H4-A2HO-01	FALSE	TRUE	-1.07	-0.79	0.39	-0.46	-1.14	-0.03	FALSE	-0.04	-1.07	-0.13	-0.08	0.06
TCGA-K4-A6FZ-01	FALSE	TRUE	-1.09	1.2	0.67	0.51	2.23	0.02	FALSE	0.27	-1.09	0.01	-0.06	-0.13
TCGA-DK-AA77-01	FALSE	TRUE	-1.11	1.55	0.82	0.57	-0.48	0.54	FALSE	-0.62	-1.11	0.03	-0.18	-0.03
TCGA-E7-A519-01	FALSE	TRUE	-1.11	-1.51	0.38	-0.25	-0.76	-0.53	FALSE	1.82	-1.11	-0.07	-0.1	0.01
TCGA-CU-A0YR-01	FALSE	TRUE	-1.15	1.16	0.3	0.74	1.39	-0.19	FALSE	-0.2	-1.15	-0.11	-0.01	-0.05
TCGA-ZF-AA4X-01	FALSE	TRUE	-1.15	-0.85	0.89	-0.72	0.08	-0.93	FALSE	-0.86	-1.15	0.01	-0.24	0.05
TCGA-ZF-A9R5-01	FALSE	TRUE	-1.15	-1.24	0.84	-0.7	-0.89	-0.26	FALSE	-0.39	-1.15	-0.06	-0.17	0.05
TCGA-CF-A47Y-01	FALSE	TRUE	-1.18	-2.01	0.56	-1.26	-1	-0.67	FALSE	0.47	-1.18	-0.07	-0.16	0.05
TCGA-G2-AA3B-01	FALSE	TRUE	-1.19	0.47	0.63	-0.12	-0.5	-0.27	FALSE	-0.84	-1.19	0.02	-0.24	0.03
TCGA-XF-A8HG-01	FALSE	TRUE	-1.22	-2.35	0.62	-1.63	-0.96	-1.11	FALSE	-0.84	-1.22	-0.06	-0.22	0.1
TCGA-LT-A5Z6-01	FALSE	TRUE	-1.24	-0.33	0.94	-0.34	-0.23	0.52	FALSE	-0.31	-1.24	-0.03	-0.24	0.07
TCGA-XF-AAN0-01	FALSE	TRUE	-1.25	0.38	0.66	0.15	-0.78	0.59	FALSE	0.41	-1.25	-0.1	-0.07	-0.02
TCGA-CF-A47X-01	FALSE	TRUE	-1.29	-1.7	0.54	-1.17	-0.86	-1	FALSE	-0.46	-1.29	-0.05	-0.2	0.05
TCGA-CF-A27C-01	FALSE	TRUE	-1.33	-1.5	0.76	-1.09	-0.63	-0.67	FALSE	-0.46	-1.33	-0.03	-0.23	0.06
TCGA-E7-A678-01	FALSE	TRUE	-1.41	-1.51	0.93	-0.66	-0.92	-0.62	FALSE	0.28	-1.41	-0.06	-0.22	0.06
TCGA-E7-A5KF-01	FALSE	TRUE	-1.42	-1.23	0.83	-1.07	-0.81	-1.16	FALSE	-0.49	-1.42	-0.02	-0.23	0.03
TCGA-4Z-AA89-01	FALSE	TRUE	-1.43	-0.48	0.83	-0.59	-0.65	-0.57	FALSE	-0.44	-1.43	0.02	-0.24	-0.01
TCGA-E7-A8O7-01	FALSE	TRUE	-1.51	-0.31	0.56	-0.25	-0.07	-0.49	FALSE	0.28	-1.51	-0.1	-0.11	-0.02
TCGA-CF-A47S-01	FALSE	TRUE	-1.53	0.14	0.55	-0.55	-0.49	-0.9	FALSE	0.56	-1.53	-0.08	-0.16	0
TCGA-ZF-A9R4-01	FALSE	TRUE	-1.64	0.61	0.69	0.23	-0.36	-0.42	FALSE	-0.85	-1.64	-0.04	-0.25	0.03
TCGA-CF-A3MF-01	FALSE	TRUE	-1.66	-2.7	0.05	-1.74	-1.13	-1.02	FALSE	1.02	-1.66	-0.09	-0.18	0.04
TCGA-CF-A9FM-01	FALSE	TRUE	-1.68	-0.95	0.79	-0.75	-0.09	-0.75	FALSE	-0.02	-1.68	-0.12	-0.13	-0.01
TCGA-CF-A3MI-01	FALSE	TRUE	-1.72	-1.92	0.13	-1.06	-1.16	-0.66	FALSE	0.9	-1.72	-0.08	-0.21	0.04
TCGA-DK-AA6T-01	FALSE	TRUE	-1.82	-0.08	0.57	0.5	0.08	1.79	FALSE	0.67	-1.82	-0.12	-0.22	0.07
TCGA-GV-A3QK-01	FALSE	TRUE	-2.09	-0.09	0.78	0.05	-0.26	0.17	FALSE	0.15	-2.09	-0.08	-0.23	0
TCGA-DK-A3IV-01	FALSE	TRUE	-2.45	1.45	0.62	0.8	0.54	0.55	FALSE	0.32	-2.45	-0.09	-0.26	-0.05
TCGA-DK-A6B6-01	FALSE	TRUE	-2.48	0.92	0.82	0.49	-0.16	-0.45	FALSE	-0.02	-2.48	-0.13	-0.25	-0.01
